# Supplementary material for: The transcriptomic response of bovine uterine tissue is altered in response to sperm from high- and low-fertility bulls
Source: Biol Reprod. 2023 Mar 22;108(6):912–21. doi: 10.1093/biolre/ioad031 (PMC10266941; doi:10.1093/biolre/ioad031)
Supplement: Supplementary_1_Animal_info_ioad031 [file supplementary_1_animal_info_ioad031.xlsx]

## Sheet: Animal information
Sample ID	Heifer ID	Heifer breed	Bull	Bull Fertility Status	Replicate
S_1	1	Charolais cross	Bull 1	LOW	1
S_2	2	Limousin cross	Bull 2	LOW	1
S_3	3	Charolais cross	Bull 3	LOW	1
S_4	4	Aberdeen angus cross	Bull 4	LOW	1
S_5	5	Charolais cross	Bull 5	LOW	1
S_6	6	Aberdeen angus cross	No sperm control	No sperm control	1
S_7	7	Limousin cross	No sperm control	No sperm control	1
S_8	8	Simmental cross	No sperm control	No sperm control	1
S_9	9	Limousin cross	No sperm control	No sperm control	1
S_10	10	Charolais cross	Bull 6	HIGH	1
S_11	11	Belgian blue cross	Bull 7	HIGH	1
S_12	12	Charolais cross	Bull 8	HIGH	1
S_13	13	Limousin cross	Bull 9	HIGH	1
S_14	14	Belgian blue cross	Bull 10	HIGH	1
S_15	15	Charolais cross	Bull 1	LOW	2
S_16	16	Charolais cross	Bull 2	LOW	2
S_17	17	Simmental cross	Bull 3	LOW	2
S_18	18	Limousin cross	Bull 4	LOW	2
S_19	19	Limousin cross	Bull 5	LOW	2
S_20	20	Limousin cross	No sperm control	No sperm control	2
S_21	21	Limousin cross	No sperm control	No sperm control	2
S_22	22	Charolais cross	No sperm control	No sperm control	2
S_23	23	Saler cross	No sperm control	No sperm control	2
S_24	24	Limousin cross	Bull 6	HIGH	2
S_25	25	Charolais cross	Bull 7	HIGH	2
S_26	26	Limousin cross	Bull 8	HIGH	2
S_27	27	Limousin cross	Bull 9	HIGH	2
S_28	28	Charolais cross	Bull 10	HIGH	2
