# Supplementary material for: The transcriptomic response of bovine uterine tissue is altered in response to sperm from high- and low-fertility bulls
Source: Biol Reprod. 2023 Mar 22;108(6):912–21. doi: 10.1093/biolre/ioad031 (PMC10266941; doi:10.1093/biolre/ioad031)
Supplement: Supplementary_2_DEGs_ioad031 [file supplementary_2_degs_ioad031.xls]

## Sheet: LF_vs_CTRL_DEGs
									Heifer breed:	CHX	LMX	CHX	AAX	CHX	AAX	LMX	SIX	LMX	CHX	CHX	SIX	LMX	LMX	LMX	LMX	CHX	SAX
									Bull no:	Bull 1	Bull 2	Bull 3	Bull 4	Bull 5					Bull 1	Bull 2	Bull 3	Bull 4	Bull 5
									Fertility:	Low fertility	Low fertility	Low fertility	Low fertility	Low fertility	Control	Control	Control	Control	Low fertility	Low fertility	Low fertility	Low fertility	Low fertility	Control	Control	Control	Control
	baseMean	log2FoldChange	lfcSE	stat	pvalue	padj	absFC	Gene_Name	SIG	s_1	s_2	s_3	s_4	s_5	s_6	s_7	s_8	s_9	s_15	s_16	s_17	s_18	s_19	s_20	s_21	s_22	s_23
ENSBTAG00000016415	1320.5	0.457021	0.0972024	4.70175	2.57944e-06	0.0356634	1.3727	LTA4H	TRUE	1483.11	1907.02	1402.56	1685.65	1497.34	922.709	1278.88	1179.74	883.797	1307.8	1404.35	1478.51	1317.42	1533.69	1058.64	1043.81	1295.33	1088.65
ENSBTAG00000038617	209.235	0.562757	0.127396	4.41738	9.99038e-06	0.0690635	1.47709	SH3D21	FALSE	203.646	248.704	251.166	258.261	250.75	144.629	188.984	202.6	147.864	272.505	281.279	157.735	285.891	234.436	129.154	188.808	163.836	155.983
ENSBTAG00000018464	846.656	-0.526347	0.123852	-4.2498	2.13962e-05	0.0739559	-1.44028	ZDHHC14	FALSE	619.285	583.565	686.175	630.754	627.387	1170.48	749.894	754.818	1125.35	754.974	870.333	738.201	735.977	833.673	929.484	1318.44	1085.41	1025.61
ENSBTAG00000039731	1973.44	-0.754038	0.174958	-4.30983	1.63379e-05	0.0739559	-1.68651	RND3	FALSE	1325.37	1549.96	1299.85	981.394	1290.59	3283.86	2424.86	2063.65	3353.46	1754.53	2230.86	1521.62	1413.04	1752.79	1961.66	2669.06	3155.12	1490.33
ENSBTAG00000005629	106.268	0.7359	0.17807	4.13265	3.58612e-05	0.0991635	1.66544	AIM1L	FALSE	100.154	150.999	101.847	169.857	126.91	93.0557	56.954	106.679	68.8526	140.72	96.8169	157.735	95.619	152.274	89.9842	86.8945	51.1986	66.2726
ENSBTAG00000047449	150.112	2.60126	0.637023	4.08346	4.43695e-05	0.102242	6.06816		FALSE	70.9423	73.7229	957.192	74.4985	795.236	45.9673	480.657	43.03	11.2873	90.4629	191.596	18.9282	65.6777	49.2973	27.5246	7.5094	48.6387	60.6152
ENSBTAG00000003240	226.073	0.509205	0.129545	3.93072	8.4691e-05	0.114567	1.42327	C8H9orf152	FALSE	194.465	258.474	296.911	279.121	281.454	118.842	214.872	187.36	168.181	280.323	247.647	233.448	294.584	241.009	236.076	196.317	144.636	195.585
ENSBTAG00000003604	879.33	-1.17507	0.299506	-3.92337	8.73188e-05	0.114567	-2.25805	ADAMTSL4	FALSE	474.061	501.848	425.515	608.901	366.402	2607.8	565.225	676.826	867.995	938.133	559.5	358.585	473.266	933.363	1115.8	1453.61	2187.46	713.643
ENSBTAG00000006973	101.254	-1.65455	0.42512	-3.89196	9.94359e-05	0.114567	-3.14825	PHF21B	FALSE	75.95	12.4352	25.0303	43.7058	17.399	198.444	60.4057	28.6867	171.567	101.631	67.2623	68.352	49.2583	56.9658	95.2774	243.519	335.351	171.339
ENSBTAG00000015129	217.103	1.00734	0.251152	4.01087	6.04952e-05	0.114567	2.0102	KLK10	FALSE	255.392	357.067	200.242	340.706	299.877	200.686	170.862	153.294	55.3079	216.664	371.981	435.35	159.365	158.847	183.144	98.695	142.076	108.299
ENSBTAG00000020269	221.98	1.084	0.274002	3.95619	7.61555e-05	0.114567	2.11991	MISP	FALSE	244.542	440.561	327.12	324.813	287.595	232.079	122.537	202.6	51.9217	256.87	197.71	422.731	176.75	222.386	184.203	57.9297	122.877	120.422
ENSBTAG00000032819	244.576	1.20931	0.310542	3.89421	9.85206e-05	0.114567	2.31228	MUC20	FALSE	255.392	731.011	199.379	417.192	292.712	116.6	201.928	202.6	72.2388	397.59	220.131	374.359	174.819	209.24	213.845	53.6386	102.397	167.298
ENSBTAG00000005691	1409.54	-0.661436	0.171475	-3.85732	0.000114638	0.121921	-1.58166		FALSE	1223.55	1239.08	1025.38	906.895	851.526	2117.86	1330.65	1344.69	1635.53	998.442	933.519	1910.7	995.79	1114.12	2648.71	1586.63	1985.23	1523.46
ENSBTAG00000012120	954.952	-0.608555	0.160375	-3.79458	0.000147895	0.146057	-1.52473	TIPARP	FALSE	1069.98	466.319	857.071	682.406	703.123	1605.49	870.705	1047.06	1156.95	799.647	775.554	880.163	793.928	715.359	910.429	1085.64	1093.09	1676.21
ENSBTAG00000015457	879.553	-0.971804	0.262195	-3.70642	0.000210209	0.192571	-1.96129	FGFR1	FALSE	671.865	721.24	414.294	625.787	618.175	2955.36	550.555	570.148	1040.69	625.422	569.691	669.849	539.909	705.5	1043.82	1423.57	1309.4	776.683
ENSBTAG00000024492	64.4898	0.810114	0.219448	3.6916	0.000222851	0.192571	1.75335		FALSE	56.7538	58.623	125.151	96.3514	58.3378	35.8769	43.1469	73.5096	29.347	72.5936	118.219	63.0941	77.2679	71.2073	49.756	37.547	51.1986	42.8347
ENSBTAG00000015046	141.011	0.65175	0.178081	3.65985	0.000252366	0.195137	1.57107	MST1R	FALSE	133.538	206.957	170.033	186.743	145.333	133.417	102.69	96.8176	107.23	145.187	78.4726	220.829	196.067	197.189	110.098	96.5494	131.836	79.2039
ENSBTAG00000017969	169.345	0.826697	0.226616	3.648	0.000264287	0.195137	1.77362	CA4	FALSE	267.912	109.252	307.268	125.157	136.121	69.5115	114.771	129.09	169.31	218.898	294.527	264.995	185.443	190.616	91.0429	135.169	135.676	103.45
ENSBTAG00000047165	33.8318	1.48563	0.407664	3.64426	0.000268161	0.195137	2.8004	KRT9	FALSE	15.8577	73.7229	32.7983	38.7392	31.7275	32.5134	26.7511	8.96459	9.02985	94.9302	45.8606	99.899	17.3853	23.0054	10.5864	18.2371	12.7997	16.1641
ENSBTAG00000008587	90.6612	1.09785	0.306693	3.57965	0.000344052	0.237843	2.14036		FALSE	90.9731	152.775	204.558	93.3715	105.417	69.5115	115.634	58.2698	16.931	62.5422	183.443	72.5583	127.492	95.3082	52.9319	33.2559	52.4786	44.4511
ENSBTAG00000002258	664.731	0.778946	0.218556	3.56405	0.000365174	0.240424	1.71588	APOA1	FALSE	759.5	802.069	1155.71	752.932	583.378	433.886	661.011	518.153	486.483	582.983	1495.06	1078.91	503.207	446.963	341.94	469.874	467.187	425.923
ENSBTAG00000011279	93.3036	0.964885	0.27571	3.49964	0.000465896	0.278714	1.95191	MATN4	FALSE	188.623	101.258	72.5015	149.99	108.488	104.267	57.8169	68.1309	60.9515	119.5	81.53	229.242	79.1996	60.2523	50.8146	61.148	55.0385	30.7117
ENSBTAG00000023846	253.61	-0.296315	0.0846115	-3.50207	0.000461665	0.278714	-1.228		FALSE	239.535	211.398	249.44	206.609	255.867	332.982	270.1	269.834	261.866	221.131	199.749	263.944	229.872	225.672	308.064	264.975	250.873	303.076
ENSBTAG00000047262	28.5381	1.30172	0.373034	3.48956	0.000483809	0.278714	2.46523		FALSE	27.5423	71.0582	50.9237	12.9131	23.5398	17.9384	12.0811	27.7902	11.2873	65.8927	50.9563	51.5269	11.5902	21.9099	17.9968	12.8733	15.3596	10.5066
ENSBTAG00000009139	514.297	-0.966638	0.278691	-3.4685	0.000523375	0.289447	-1.95428	LDLRAD4	FALSE	353.877	481.419	189.885	362.559	312.158	771.353	315.836	606.903	670.467	557.296	256.82	195.592	303.276	598.141	464.742	1304.49	1031.65	480.881
ENSBTAG00000002477	423.838	0.530087	0.153969	3.44282	0.000575676	0.292927	1.44402	MRM2	FALSE	605.931	491.19	540.309	367.526	388.918	291.5	263.196	289.556	435.69	600.852	581.92	450.071	547.636	331.935	349.351	366.888	451.828	274.789
ENSBTAG00000010306	103.502	-2.20912	0.641819	-3.44197	0.000577487	0.292927	-4.62394	RXFP1	FALSE	20.8654	43.5231	17.2623	8.93982	6.14082	1.12115	127.715	113.85	317.174	93.8133	67.2623	75.713	34.7706	28.4829	599.189	40.7653	56.3185	210.133
ENSBTAG00000021522	1856.42	0.706735	0.205764	3.43469	0.000593228	0.292927	1.63211	PLA2G10	FALSE	2051.48	1188.45	4091.16	1966.76	1555.67	1514.68	1469.58	1593.01	1405.27	2207.96	3308.08	2327.12	2337.35	1390.18	1530.79	1038.44	1139.17	1300.4
ENSBTAG00000038154	18.4097	1.08562	0.324702	3.34344	0.000827459	0.394498	2.12229	HSH2D	FALSE	19.1962	15.0999	25.0303	24.8328	25.5867	8.96922	12.0811	7.17167	10.1586	8.9346	20.3825	42.0628	20.2828	39.4379	23.29	8.58217	8.95976	11.3148
ENSBTAG00000020116	5036.75	1.14705	0.344298	3.33156	0.000863591	0.398	2.21461	JSP,1	FALSE	20892.1	3677.26	5231.33	5880.42	2855.48	3508.09	4489.01	1073.96	3582.59	4472.89	5521.62	7473.5	4024.69	6572.98	2219.96	3370.65	1802.19	4012.73
ENSBTAG00000011516	442.385	-0.368129	0.111208	-3.31029	0.000932007	0.399513	-1.29068	LRP12	FALSE	345.531	431.678	372.865	409.245	464.655	487.702	428.018	487.674	400.7	384.188	277.202	418.524	400.827	411.907	526.143	618.989	610.544	486.538
ENSBTAG00000015188	3504.19	-0.611334	0.184146	-3.31984	0.000900686	0.399513	-1.52767	KLF6	FALSE	2978.74	2635.37	2189.72	2600.49	3338.56	7809.95	3859.93	4569.25	4013.77	2588.8	1992.39	3864.52	2817.38	3378.51	4040.82	3887.72	4140.69	2368.84
ENSBTAG00000017455	2569.17	-0.546222	0.165327	-3.30388	0.00095356	0.399513	-1.46026	ADAM9	FALSE	2116.58	2671.79	2332.99	1855.51	1796.19	4938.68	2681.15	2344.24	2659.29	2142.07	1985.26	2262.98	1996.41	2167.99	4840.09	2208.84	2534.33	2710.71
ENSBTAG00000002555	115.423	0.808136	0.246669	3.2762	0.00105213	0.410582	1.75095	PDZK1IP1	FALSE	141.885	164.322	90.6269	166.877	154.544	44.8461	147.563	97.714	45.1493	118.383	247.647	117.776	141.98	83.2577	96.336	75.094	71.6781	71.93
ENSBTAG00000003088	22.9004	-1.1452	0.352971	-3.24447	0.0011767	0.410582	-2.21177	LANCL3	FALSE	20.0308	21.3175	5.17868	13.9064	21.4929	60.5423	14.67	60.0627	29.347	23.4533	8.153	8.41255	10.6243	16.4324	25.4073	23.601	20.4794	29.0953
ENSBTAG00000004387	568.885	-0.291744	0.0905865	-3.22062	0.00127915	0.410582	-1.22412	MTPAP	FALSE	551.681	543.595	464.355	518.51	485.124	515.73	525.53	680.412	649.021	504.805	458.606	633.044	474.232	538.984	732.577	709.102	647.663	606.96
ENSBTAG00000009459	654.401	-1.26693	0.39013	-3.24747	0.00116437	0.410582	-2.4065	MTCL1	FALSE	423.985	459.213	239.082	291.041	206.741	3054.02	287.359	408.785	919.916	674.563	322.044	438.504	254.984	716.455	612.951	1037.37	1079.01	353.185
ENSBTAG00000009512	392.783	0.421414	0.130777	3.22239	0.00127127	0.410582	1.33924	EPS8L1	FALSE	428.992	454.772	453.997	477.784	542.439	402.494	338.272	459.883	308.144	479.118	461.664	337.554	416.281	373.564	334.53	282.139	290.552	227.913
ENSBTAG00000009696	128.036	-2.02455	0.629815	-3.21452	0.00130664	0.410582	-4.06865	ACTN2	FALSE	26.7077	17.7645	37.977	42.7125	13.3051	759.021	22.4364	39.4442	223.489	165.29	38.7268	15.7735	27.0438	156.656	45.5214	356.16	271.353	45.2594
ENSBTAG00000016429	228.559	0.499126	0.155258	3.21481	0.00130531	0.410582	1.41336	TMEM205	FALSE	314.65	206.069	243.398	319.847	165.802	186.111	155.329	172.12	246.063	230.066	333.254	215.572	291.686	306.739	204.317	144.824	159.996	218.215
ENSBTAG00000018381	1054.39	-0.226063	0.0695645	-3.24969	0.00115531	0.410582	-1.16964	CRLF3	FALSE	997.365	908.656	941.656	1112.51	911.911	1370.05	1045.88	1145.67	1101.64	987.274	968.169	1114.66	899.205	961.846	1164.5	1201.5	1107.17	1039.35
ENSBTAG00000022000	164.703	-1.2529	0.389094	-3.22006	0.00128166	0.410582	-2.38321	CACNB2	FALSE	76.7846	98.5932	72.5015	97.3447	77.7837	557.213	92.3345	105.782	214.459	193.211	125.352	25.2377	89.8239	163.229	91.0429	394.78	355.83	133.353
ENSBTAG00000038124	46.748	0.788569	0.241815	3.26105	0.00111002	0.410582	1.72736		FALSE	37.5577	64.8406	74.2277	54.6322	97.2296	34.7557	42.284	39.4442	25.9608	27.9206	70.3196	45.2175	56.0192	47.1063	28.5832	18.2371	44.7988	32.3281
ENSBTAG00000039708	49.2116	-1.43115	0.437489	-3.27128	0.00107061	0.410582	-2.69661	C9orf172	FALSE	32.55	3.55291	15.536	57.6122	30.7041	147.992	25.8882	25.1008	48.5355	34.6216	28.5355	21.0314	29.9413	26.2919	33.8764	152.334	121.597	50.1086
ENSBTAG00000004572	225.5	0.684649	0.21454	3.19124	0.00141665	0.42552	1.60731	RNF183	FALSE	371.404	318.874	283.101	270.181	307.041	171.536	201.928	212.461	83.5261	233.416	257.839	312.316	188.34	168.706	253.014	96.5494	126.717	202.051
ENSBTAG00000012004	1343.56	-0.712279	0.223611	-3.18535	0.00144578	0.42552	-1.63839	TGFB3	FALSE	988.185	1004.58	899.364	970.467	1172.9	2282.67	3038.41	1311.52	1241.6	919.147	940.652	893.834	1745.29	932.267	2341.71	883.964	1049.57	1567.91
ENSBTAG00000014551	1232.52	0.4297	0.134905	3.18521	0.00144651	0.42552	1.34695	TNFAIP8	FALSE	1544.87	1071.2	1932.51	1206.88	1329.49	816.199	1146.85	1025.55	994.413	1187.19	1889.46	1214.56	1447.81	1094.4	1306.36	997.678	990.693	989.24
ENSBTAG00000007271	664.971	0.361581	0.113821	3.17675	0.00148933	0.425823	1.28483	TCTN2	FALSE	638.481	688.376	733.646	824.45	885.301	442.855	651.519	743.164	451.493	672.329	848.931	733.995	753.362	599.237	560.019	609.334	609.264	523.715
ENSBTAG00000009762	202.255	0.866979	0.273285	3.17243	0.00151167	0.425823	1.82384	BEAN1	FALSE	137.712	255.809	460.902	207.602	229.257	191.717	128.578	126.401	76.7538	167.524	387.268	131.446	279.13	272.779	83.6324	197.39	213.754	92.9433
ENSBTAG00000013726	3097.27	0.414473	0.131109	3.16129	0.00157073	0.425823	1.33281	RNPEP	FALSE	4511.93	3376.15	3441.23	4144.1	3382.57	2751.31	2634.55	2443.75	3102.88	2859.07	3506.81	2894.97	3808.34	2914.02	3379.17	1858.04	1923.79	2818.2
ENSBTAG00000014972	437.915	-0.887687	0.281799	-3.15007	0.00163233	0.425823	-1.85021	PTGER4	FALSE	378.915	255.809	203.695	251.308	255.867	489.944	242.486	246.526	1023.76	317.178	385.229	347.018	249.189	533.507	1011	444.127	784.619	462.292
ENSBTAG00000016737	470.142	-0.614269	0.19493	-3.15123	0.00162585	0.425823	-1.53078	CDK8	FALSE	398.111	369.502	288.28	346.666	353.097	914.861	375.378	404.303	555.336	481.352	335.292	434.298	353.501	442.581	374.758	694.083	908.776	432.388
ENSBTAG00000038020	86.2229	0.626518	0.198813	3.15128	0.00162554	0.425823	1.54383		FALSE	112.673	116.358	115.657	122.178	47.0796	32.5134	72.4869	57.3734	72.2388	93.8133	83.5683	111.466	98.5166	121.6	70.9287	86.8945	55.0385	81.6285
ENSBTAG00000003199	389.498	0.563742	0.179543	3.13988	0.0016902	0.432753	1.4781	SLC35C1	FALSE	507.446	621.759	355.603	371.499	396.083	352.042	346.901	331.69	274.282	317.178	428.033	790.78	345.774	415.193	381.11	225.282	258.553	291.761
ENSBTAG00000001595	45.1424	1.18925	0.380323	3.12695	0.00176627	0.43608	2.28034		FALSE	111.004	38.1938	60.4179	40.7258	22.5163	56.0577	26.7511	11.654	15.8022	44.673	144.716	62.0426	36.7022	40.5334	29.6419	13.946	19.1995	37.9855
ENSBTAG00000026501	98.3152	0.890936	0.284721	3.12915	0.00175311	0.43608	1.85438	MGC127055	FALSE	106.831	156.328	187.296	140.057	97.2296	45.9673	106.141	86.06	45.1493	142.954	193.634	73.6098	88.8581	49.2973	42.3455	49.3475	110.077	48.4922
ENSBTAG00000002493	2964.21	-0.321928	0.103247	-3.11804	0.00182057	0.441599	-1.25	VPS35	FALSE	2834.35	2415.09	2507.34	2600.49	2620.08	3545.09	2682.88	2910.8	4266.61	2933.9	2398	2674.14	2409.79	3282.11	3091.22	3658.15	3805.34	2720.41
ENSBTAG00000010239	20.7033	0.799949	0.257516	3.1064	0.00189377	0.451436	1.74104	FAM71D	FALSE	29.2115	20.4292	31.0721	32.7793	36.8449	8.96922	16.3958	16.1363	14.6735	16.7524	23.4399	21.0314	28.9755	15.3369	8.4691	12.8733	16.6396	22.6297
ENSBTAG00000000189	70.7889	-0.992482	0.325637	-3.04782	0.00230509	0.455288	-1.98961	LHFPL3	FALSE	47.5731	27.535	31.0721	52.6456	36.8449	93.0557	41.4211	52.8911	124.16	103.865	23.4399	62.0426	29.9413	76.6847	87.8669	113.714	189.435	80.0121
ENSBTAG00000000892	145.405	0.477429	0.155689	3.06655	0.00216542	0.455288	1.39226	MB21D1	FALSE	179.442	163.434	174.349	182.77	233.351	115.479	144.111	109.368	93.6847	159.706	91.7213	180.87	153.57	144.606	121.743	109.423	103.677	155.983
ENSBTAG00000005261	286.021	0.813964	0.266744	3.05147	0.00227721	0.455288	1.75803		FALSE	137.712	454.772	163.128	570.162	648.88	207.413	241.623	116.54	266.381	291.491	238.475	351.224	376.681	305.643	214.903	183.444	199.675	180.229
ENSBTAG00000005432	851.961	0.601081	0.196557	3.05805	0.0022278	0.455288	1.51685	CAPG	FALSE	766.177	1262.17	1302.44	819.484	691.865	513.488	864.665	822.053	554.207	637.707	1698.88	913.813	920.454	1027.58	851.145	477.383	647.663	564.125
ENSBTAG00000010620	429.623	1.17319	0.380793	3.0809	0.00206374	0.455288	2.25509	ATP6V1B1	FALSE	166.088	1043.67	588.643	611.881	1185.18	248.896	518.626	300.314	60.9515	782.895	255.8	411.163	353.501	310.025	130.212	209.19	300.792	255.392
ENSBTAG00000012100	648.417	-0.665649	0.215077	-3.09494	0.00196854	0.455288	-1.58628	PDE1A	FALSE	543.335	564.024	371.139	485.73	402.223	787.049	514.312	548.633	642.248	518.207	619.628	545.764	432.7	659.489	836.324	1113.54	1597.4	489.771
ENSBTAG00000012261	120.086	0.56714	0.18586	3.05144	0.00227744	0.455288	1.48158	RAB19	FALSE	156.908	138.563	155.36	158.93	165.802	65.0269	106.141	103.093	93.6847	125.084	188.538	93.5896	127.492	95.3082	105.864	71.8757	63.9983	146.285
ENSBTAG00000012673	265.563	0.537104	0.176149	3.04915	0.00229489	0.455288	1.45106	CDK18	FALSE	252.888	351.738	336.614	443.018	364.355	176.021	288.222	202.6	138.834	327.23	297.585	184.025	328.389	196.094	212.786	244.592	220.154	214.982
ENSBTAG00000019303	195.164	-0.508558	0.165951	-3.06451	0.00218029	0.455288	-1.42263	MAFK	FALSE	150.231	135.899	149.319	195.683	221.069	350.921	221.775	215.15	208.815	214.43	105.989	150.374	202.828	117.218	210.669	251.029	202.235	209.325
ENSBTAG00000020070	572.674	0.48975	0.159165	3.07698	0.00209106	0.455288	1.4042	ABCC3	FALSE	472.392	976.162	573.97	645.654	851.526	533.669	478.931	411.475	367.967	531.609	474.912	700.345	557.295	782.184	590.72	505.275	492.787	361.267
ENSBTAG00000021343	3504.4	-0.430969	0.14131	-3.04982	0.00228979	0.455288	-1.34814	ARHGEF12	FALSE	2712.5	3642.62	2470.23	2696.85	2601.66	5568.77	3109.17	4381.89	3961.85	3597.29	2226.79	3006.44	2859.88	4534.26	3908.49	3915.62	4021.65	3863.21
ENSBTAG00000021556	1396.25	-0.894193	0.29079	-3.07505	0.00210468	0.455288	-1.85857	RANBP9	FALSE	919.746	1018.8	932.162	1124.43	955.92	3996.91	1265.93	1015.69	1041.82	1125.76	1054.79	671.953	921.42	1380.33	871.259	2979.09	2968.24	888.215
ENSBTAG00000000706	4121.74	-0.5946	0.195872	-3.03566	0.00240011	0.467379	-1.51005	ADAMTS1	FALSE	3629.74	4820.41	2612.64	2550.83	2655.9	7544.24	3248.97	3628.87	5483.38	4174.69	2090.23	4127.41	2596.2	4341.45	6139.04	5090.3	5401.45	4055.56
ENSBTAG00000000925	548.952	0.692629	0.228643	3.02931	0.00245113	0.470686	1.61623	GLT8D2	FALSE	538.327	387.267	1250.65	646.647	464.655	308.317	486.698	391.753	383.769	425.51	967.15	616.219	783.303	529.125	249.839	444.127	602.864	404.91
ENSBTAG00000003163	24.3086	1.39106	0.462434	3.00813	0.0026286	0.478198	2.62272	RBBP8NL	FALSE	8.34615	46.1878	37.977	42.7125	47.0796	1.12115	24.1623	7.17167	10.1586	22.3365	54.0136	8.41255	31.873	36.1514	11.645	5.36386	30.7192	12.123
ENSBTAG00000008154	240.161	0.4365	0.144872	3.013	0.00258682	0.478198	1.35332	LIMD2	FALSE	210.323	208.733	291.732	293.027	229.257	173.779	228.679	197.221	176.082	233.416	443.319	250.273	257.882	300.166	241.369	186.662	193.275	207.708
ENSBTAG00000011779	2327.64	0.308935	0.102677	3.00881	0.00262271	0.478198	1.23879	MAL2	FALSE	2605.67	2342.25	2904.38	2701.81	2645.67	1838.69	2090.9	2538.77	1952.71	2369.9	2757.75	2269.29	2546.94	2316.97	2415.81	1568.39	1634.52	2397.13
ENSBTAG00000044017	931.338	-1.1172	0.370387	-3.01629	0.00255887	0.478198	-2.16925	MSRB3	FALSE	713.596	445.002	297.774	536.389	352.073	2298.36	506.545	573.734	1442.52	1008.49	465.74	415.37	515.763	1378.13	699.76	2198.11	2398.66	518.058
ENSBTAG00000018332	932.693	-0.365035	0.121573	-3.00261	0.00267675	0.480634	-1.28791	PPTC7	FALSE	871.338	745.223	666.323	861.203	777.837	1540.46	916.441	1007.62	1059.88	875.591	911.098	922.226	709.899	926.79	859.614	1161.81	1159.65	815.477
ENSBTAG00000002362	1382.84	-0.659484	0.223231	-2.95427	0.00313414	0.482403	-1.57952	APOLD1	FALSE	1096.68	1123.61	895.048	1358.85	791.142	2250.15	1728.47	1640.52	1495.57	1146.98	749.057	1289.22	1605.24	939.936	2641.3	2342.93	1104.61	691.822
ENSBTAG00000002690	532.475	-0.383257	0.128968	-2.97173	0.00296129	0.482403	-1.30428	BLZF1	FALSE	410.631	463.655	397.032	460.897	510.711	760.142	541.063	539.668	650.149	412.109	322.044	662.488	482.924	567.467	596.013	674.773	613.104	519.674
ENSBTAG00000003033	960.486	-1.37544	0.465054	-2.95758	0.0031006	0.482403	-2.59446	GADD45G	FALSE	1296.99	252.257	377.18	337.727	221.069	1885.78	272.689	245.63	2043	529.375	717.464	895.937	216.35	776.707	3841.8	582.515	1251.81	1544.48
ENSBTAG00000003434	370.935	0.579624	0.193473	2.99588	0.0027365	0.482403	1.49446	CERS4	FALSE	343.862	328.644	387.538	391.365	548.58	204.05	387.46	235.769	242.677	426.627	644.087	327.038	534.114	416.289	212.786	370.106	454.388	221.448
ENSBTAG00000005213	1099.32	0.203278	0.0684817	2.96836	0.00299397	0.482403	1.15131	ZWILCH	FALSE	1313.68	1080.08	1122.05	1173.1	1149.36	901.407	1073.5	934.11	1059.88	1011.84	1203.59	1261.88	1080.78	1280.64	1030.05	959.058	1012.45	1140.37
ENSBTAG00000006730	228.002	0.540342	0.183776	2.94022	0.00327976	0.482403	1.45432	SUSD2	FALSE	187.788	228.274	225.272	396.332	175.013	179.384	171.725	132.676	221.231	202.145	343.445	349.121	268.506	272.779	188.438	187.735	129.277	244.885
ENSBTAG00000007866	151.947	-1.10112	0.36967	-2.97867	0.00289506	0.482403	-2.14522		FALSE	76.7846	150.999	53.513	109.264	150.45	599.817	130.304	145.226	167.052	119.5	47.8989	57.8363	69.5411	170.897	93.1601	272.484	241.914	78.3957
ENSBTAG00000011105	5194.37	-0.331457	0.11255	-2.94498	0.00322976	0.482403	-1.25828	SLC38A2	FALSE	5354.89	5418.19	4334.55	3766.64	4638.36	7694.47	5222.51	5456.74	6214.8	4545.48	4390.39	5290.44	3797.72	5055.72	6605.9	5564.47	5846.88	4300.45
ENSBTAG00000013953	5348.11	-0.895889	0.301601	-2.97044	0.00297369	0.482403	-1.86076	CALD1	FALSE	2632.38	4875.48	2241.5	3682.21	3399.97	13324.9	5175.91	5817.12	6140.3	5588.59	2165.64	2951.75	3856.63	7288.34	3602.54	10944.4	9857.02	2721.22
ENSBTAG00000014529	802.5	1.03992	0.350587	2.96623	0.00301479	0.482403	2.05611		FALSE	754.492	565.801	856.208	2327.33	643.762	244.411	319.287	1002.24	302.5	1026.36	1232.12	447.968	470.368	2074.87	673.294	631.862	528.626	343.486
ENSBTAG00000015053	1226.98	-1.04918	0.35671	-2.94128	0.00326862	0.482403	-2.06936	CFL2	FALSE	1078.32	473.425	443.64	650.62	520.946	3799.59	727.458	660.69	2127.66	940.367	1173.01	1122.02	453.949	1460.3	1125.33	2216.35	2483.13	628.782
ENSBTAG00000017160	762.499	0.396405	0.134366	2.95019	0.00317583	0.482403	1.31622	TBC1D7	FALSE	1009.05	638.635	1027.1	893.982	695.959	526.942	581.621	606.903	874.767	676.796	1017.09	899.091	797.791	879.684	837.383	548.186	620.783	593.221
ENSBTAG00000021164	1608.41	-1.06196	0.354861	-2.99261	0.00276603	0.482403	-2.08777	SLMAP	FALSE	822.096	878.457	587.78	1048.94	839.245	4202.08	984.613	1177.05	2680.74	1970.08	877.467	753.975	897.273	2166.89	1160.27	3663.51	3581.34	659.493
ENSBTAG00000026813	132.189	-1.92348	0.644476	-2.98456	0.00283988	0.482403	-3.79336	AQP5	FALSE	82.6269	14.2116	19.8516	36.7526	15.352	623.361	26.7511	19.7221	176.082	79.2946	97.836	23.1345	20.2828	200.476	75.1633	463.437	377.59	27.4789
ENSBTAG00000031679	332.365	1.72523	0.581267	2.96805	0.00299698	0.482403	3.30633	HSD17B13	FALSE	892.204	198.963	62.1441	771.804	27.6337	380.071	27.614	107.575	65.4664	1067.69	968.169	461.639	189.306	177.47	240.311	43.9836	89.5976	210.941
ENSBTAG00000036016	460.333	0.466679	0.158328	2.94756	0.00320297	0.482403	1.38192	FAM111B	FALSE	465.715	508.066	564.476	531.423	445.209	408.1	308.069	343.344	228.004	642.175	441.281	735.047	501.275	413.002	513.439	512.785	367.35	357.226
ENSBTAG00000043949	449.66	-0.681253	0.231293	-2.94541	0.00322531	0.482403	-1.60353		FALSE	333.846	387.267	271.017	409.245	329.557	1030.34	354.668	735.993	436.819	547.244	303.699	198.747	359.296	405.334	337.705	664.046	631.023	358.034
ENSBTAG00000021594	376.369	0.292266	0.0995554	2.93571	0.00332785	0.484325	1.22456	TDRKH	FALSE	398.111	382.826	418.61	492.683	446.233	258.986	363.297	386.374	338.619	417.693	399.497	334.399	435.598	375.755	341.94	321.831	272.633	389.554
ENSBTAG00000002357	731.28	-0.260869	0.0890128	-2.93069	0.00338209	0.487092	-1.1982	TICAM2	FALSE	747.815	635.082	611.084	699.293	709.264	914.861	779.234	755.715	744.963	719.236	509.563	691.932	625.87	770.134	726.226	906.492	892.136	724.15
ENSBTAG00000005581	67.8669	0.536871	0.183753	2.9217	0.00348125	0.487482	1.45082	CCL25	FALSE	94.3115	55.9583	98.3949	61.5854	76.7602	53.8153	75.9386	43.9265	42.8918	63.659	75.4153	113.569	94.6532	53.6793	48.6973	53.6386	52.4786	62.2316
ENSBTAG00000011467	139.232	0.506202	0.173296	2.92103	0.00348875	0.487482	1.42031	BATF2	FALSE	152.735	154.552	145.003	154.957	147.38	124.448	118.223	117.436	103.843	80.4114	166.117	198.747	165.16	237.723	81.5151	151.261	117.757	88.9023
ENSBTAG00000032848	2443.27	-0.22253	0.0761864	-2.92087	0.00349058	0.487482	-1.16678	GOLPH3	FALSE	2770.09	2308.5	2180.22	2414.74	2216.83	3033.84	2386.03	2528.91	2909.87	2228.07	1955.7	2459.62	2014.76	2195.37	2767.28	2412.66	2544.57	2651.71
ENSBTAG00000018052	3523.48	-0.605518	0.207699	-2.91537	0.00355269	0.491195	-1.52153		FALSE	2451.27	3250.91	1964.45	2856.77	2932.24	4490.22	3416.38	2580.91	3531.8	3383.98	1419.64	2719.36	3026.97	4598.89	3728.52	6399.08	5880.16	4791.03
ENSBTAG00000043951	135.141	0.506847	0.174061	2.9119	0.00359242	0.49177	1.42094	IMPA2	FALSE	139.381	139.452	184.706	148.004	143.286	67.2692	160.507	142.537	62.0802	147.421	164.079	151.426	189.306	150.083	116.45	116.932	127.997	81.6285
ENSBTAG00000000770	418.594	-0.800456	0.276407	-2.89594	0.0037803	0.505231	-1.74165	PGM2L1	FALSE	272.085	318.874	395.306	333.753	230.281	968.676	358.983	535.186	356.679	454.548	245.609	129.343	279.13	488.591	351.468	714.466	835.818	265.899
ENSBTAG00000000905	31.4241	-1.00226	0.363629	-2.75626	0.00584673	0.505231	-2.00313	RAB6B	FALSE	25.0385	30.1997	12.9467	20.8596	12.2816	57.1788	23.2994	25.1008	51.9217	52.4908	11.2104	18.9282	14.4877	18.6234	33.8764	93.3311	46.0788	17.7805
ENSBTAG00000001019	36.1994	1.34201	0.465018	2.88593	0.00390264	0.505231	2.53504	GDF10	FALSE	30.8808	9.7705	30.209	37.7459	86.9949	7.84807	34.5176	7.17167	11.2873	27.9206	34.6503	166.148	48.2924	23.0054	17.9968	23.601	26.8793	26.6707
ENSBTAG00000001152	115.959	-0.724177	0.258366	-2.80292	0.00506425	0.505231	-1.65196	TLE6	FALSE	80.9577	78.164	112.205	92.3781	127.934	191.717	55.2281	110.264	68.8526	91.5797	90.7021	64.1457	72.4386	88.7352	168.323	213.482	127.997	252.159
ENSBTAG00000001478	171.754	-0.571659	0.201058	-2.84326	0.00446544	0.505231	-1.48623	DESI2	FALSE	149.396	171.428	109.615	131.117	172.966	358.769	175.177	201.703	195.271	145.187	60.1284	137.756	164.194	169.802	147.151	205.972	227.834	168.106
ENSBTAG00000002938	681.604	-0.877616	0.307643	-2.85271	0.00433482	0.505231	-1.83734	CPED1	FALSE	338.019	538.266	378.043	677.44	296.806	577.394	629.082	706.41	427.789	834.269	362.809	257.634	578.543	705.5	564.254	1859.11	1692.11	845.38
ENSBTAG00000003308	22.8051	-1.47482	0.522459	-2.82285	0.00475984	0.505231	-2.7795	GRID2IP	FALSE	7.51154	6.21759	3.45245	12.9131	6.14082	67.2692	13.807	19.7221	42.8918	40.2057	3.05738	13.6704	2.89755	31.7694	16.9382	64.3663	35.839	21.8215
ENSBTAG00000003966	1154.74	-0.636179	0.227507	-2.7963	0.00516912	0.505231	-1.55421	DUSP3	FALSE	998.2	827.828	837.22	812.53	804.447	2969.93	1045.88	1073.96	1228.06	1004.03	1042.56	901.195	762.055	1274.06	948.54	1707.85	1871.31	675.657
ENSBTAG00000004896	697.984	-0.87782	0.318423	-2.75677	0.00583747	0.505231	-1.8376	ABLIM3	FALSE	789.546	496.519	211.463	534.403	352.073	1148.06	390.048	596.145	883.797	733.754	225.227	331.244	361.227	1050.58	670.118	1344.18	1553.88	891.448
ENSBTAG00000005984	1398.58	-0.4126	0.143468	-2.87591	0.00402865	0.505231	-1.33108	DAAM1	FALSE	1350.41	933.527	1142.76	1058.87	1142.19	2083.1	1353.09	1261.32	1938.03	1145.86	1082.31	1596.28	1064.37	1673.92	1866.38	1468.62	1788.11	1225.24
ENSBTAG00000006013	145.116	-1.24726	0.439591	-2.83733	0.0045493	0.505231	-2.37391	NT5DC3	FALSE	45.9038	146.557	32.7983	141.05	110.535	520.215	122.537	201.703	118.517	119.5	12.2295	49.4237	99.4824	143.51	68.8115	379.761	200.955	98.6007
ENSBTAG00000006831	75.3021	0.392149	0.140008	2.80091	0.00509585	0.505231	1.31235		FALSE	90.9731	79.9404	89.7638	74.4985	99.2765	61.6634	70.761	55.5804	66.5952	70.36	102.932	91.4865	63.746	79.9712	45.5214	75.094	58.8784	78.3957
ENSBTAG00000006862	2585.94	-0.332378	0.118399	-2.80727	0.00499634	0.505231	-1.25909	MEIS3	FALSE	2620.69	1927.45	2396	2101.85	1855.55	2918.36	2851.15	1929.18	3133.36	2312.95	2246.15	2534.28	2494.79	2698.21	3964.6	2940.47	2914.48	2707.48
ENSBTAG00000007758	130.377	-0.69236	0.245294	-2.82257	0.00476404	0.505231	-1.61592	PDE10A	FALSE	75.95	137.675	89.7638	56.6189	101.323	322.892	120.811	144.33	143.349	81.5283	60.1284	146.168	119.765	154.465	190.555	158.77	119.037	123.655
ENSBTAG00000008626	99.0855	0.747332	0.267671	2.79198	0.00523874	0.505231	1.67869	KCNN1	FALSE	94.3115	123.464	162.265	140.057	84.948	63.9057	117.36	101.3	27.0896	101.631	209.94	70.4551	151.638	70.1118	52.9319	68.6574	69.1181	74.3546
ENSBTAG00000008638	138.929	0.451506	0.16265	2.77594	0.00550428	0.505231	1.36747	FAM110A	FALSE	196.969	159.881	204.558	144.03	149.427	75.1173	102.69	127.297	143.349	116.15	193.634	138.807	138.116	134.746	163.03	92.2584	122.877	97.7925
ENSBTAG00000008921	720.486	-1.46476	0.528839	-2.76976	0.00560981	0.505231	-2.76017	NEXN	FALSE	605.096	150.999	108.752	232.435	145.333	3952.06	248.526	234.872	1366.89	421.043	444.339	975.856	163.228	795.33	579.075	1022.35	1251.81	270.748
ENSBTAG00000009148	12.5654	1.61143	0.575587	2.79962	0.00511627	0.505231	3.05554	GPA33	FALSE	2.50385	50.6289	18.9885	26.8195	5.11735	4.48461	3.45176	18.8256	4.51493	16.7524	18.3443	10.5157	5.79509	24.1009	8.4691	1.07277	2.55993	3.23281
ENSBTAG00000009443	91.0417	1.07948	0.375913	2.87162	0.0040837	0.505231	2.11327	GCNT3	FALSE	122.688	194.522	162.265	116.218	179.107	12.3327	73.3498	77.9919	15.8022	145.187	81.53	82.0224	52.1558	53.6793	67.7528	27.8921	78.0779	96.1761
ENSBTAG00000009552	2644.42	-0.749845	0.266563	-2.81301	0.00490802	0.505231	-1.68161	ATP2B1	FALSE	2023.11	2175.27	1494.05	1571.42	1528.04	3367.94	1775.93	2318.24	2999.04	2745.16	1520.53	2772.99	1565.64	2898.68	2285.6	5657.8	7028.29	1871.8
ENSBTAG00000010015	1554.64	0.379277	0.134905	2.81143	0.00493217	0.505231	1.30069	NMRAL1	FALSE	2020.6	1265.72	2152.6	2221.05	1661.09	1153.67	1418.67	1171.67	1363.51	1272.06	2182.97	1404.9	1685.41	1460.3	1575.25	1225.11	1228.77	1520.23
ENSBTAG00000010085	43.985	-1.30642	0.464382	-2.81324	0.00490457	0.505231	-2.47326	SLC7A2	FALSE	10.0154	30.1997	8.63113	16.8863	28.6571	145.75	19.8476	68.1309	39.5056	40.2057	6.11475	24.1861	21.2487	79.9712	28.5832	96.5494	90.8776	36.3691
ENSBTAG00000013002	12.7411	-2.6043	0.903316	-2.88305	0.00393849	0.505231	-6.08097	GABRQ	FALSE	2.50385	1.77645	1.72623	10.9264	3.07041	11.2115	0.862939	4.48229	0	3.35048	8.153	1.05157	0	6.57298	2.11728	109.423	58.8784	3.23281
ENSBTAG00000014090	642.963	-0.478626	0.172789	-2.77001	0.00560552	0.505231	-1.39342	ARID5A	FALSE	495.761	437.008	605.905	528.443	418.599	1342.02	794.767	713.581	693.041	489.17	743.961	638.302	581.441	533.507	824.679	613.625	645.103	474.415
ENSBTAG00000014100	75.3999	0.646504	0.233704	2.76634	0.00566903	0.505231	1.56537	BAIAP3	FALSE	75.1154	59.5112	87.1744	116.218	54.2439	43.725	49.1875	79.7848	41.7631	128.435	154.907	90.4349	77.2679	55.8703	67.7528	42.9109	60.1584	72.7382
ENSBTAG00000014406	530.404	-0.596903	0.20811	-2.8682	0.00412808	0.505231	-1.51247	LATS2	FALSE	356.381	478.754	382.359	475.797	533.228	1320.72	606.646	571.044	533.89	484.702	224.208	375.41	524.456	484.209	522.967	620.062	629.743	422.69
ENSBTAG00000014548	765.751	-1.16165	0.414484	-2.80264	0.00506856	0.505231	-2.23713	FAM129A	FALSE	267.912	442.337	226.999	655.587	333.651	2135.8	708.473	725.235	593.713	837.619	70.3196	240.809	700.24	1165.61	499.677	1746.47	1566.68	866.393
ENSBTAG00000014960	216.284	-1.02716	0.369926	-2.77666	0.00549206	0.505231	-2.03801		FALSE	205.315	130.569	104.437	78.4718	70.6194	661.48	113.045	122.815	432.304	168.641	249.686	185.076	67.6094	219.099	217.021	393.707	367.35	105.875
ENSBTAG00000015894	171.694	-0.47515	0.170726	-2.78311	0.00538401	0.505231	-1.39006	WWOX	FALSE	151.065	161.657	121.699	136.084	190.365	230.958	182.943	121.022	179.468	141.837	125.352	129.343	158.399	146.797	127.037	295.012	245.753	245.694
ENSBTAG00000016010	642.914	-0.39649	0.139718	-2.83779	0.00454274	0.505231	-1.3163	KLHL7	FALSE	531.65	501.848	549.803	558.242	502.523	680.54	631.671	533.393	987.64	685.731	558.481	517.372	588.202	640.865	637.3	974.077	954.854	538.263
ENSBTAG00000016092	1901.92	0.243076	0.0870772	2.7915	0.00524641	0.505231	1.18351	SPATS2L	FALSE	2148.3	1986.96	2228.56	1826.7	2216.83	1736.67	2057.25	1836.84	1725.83	1686.41	1833.41	2471.19	2206	1822.91	1698.06	1495.44	1669.08	1588.12
ENSBTAG00000016677	58.3765	-2.28564	0.823992	-2.77386	0.00553948	0.505231	-4.87581	C1QL3	FALSE	32.55	0.888227	2.58934	17.8796	3.07041	363.254	12.0811	12.5504	54.1791	41.3225	96.8169	3.15471	1.9317	14.2415	17.9968	234.937	135.676	5.65742
ENSBTAG00000016779	1208.46	-0.732986	0.263785	-2.77873	0.00545718	0.505231	-1.66208	CLIP1	FALSE	722.777	1071.2	693.943	1068.81	908.841	4030.55	981.162	1201.25	1063.27	981.689	717.464	714.015	957.156	1500.83	965.478	1597.36	1503.96	1072.49
ENSBTAG00000017436	22.3072	-1.25285	0.441709	-2.83636	0.00456308	0.505231	-2.38311	ALS2CR11	FALSE	15.8577	10.6587	19.8516	10.9264	9.21122	28.0288	6.90351	16.1363	42.8918	12.2851	10.1913	3.15471	6.76094	39.4379	45.5214	33.2559	21.7594	68.6972
ENSBTAG00000017486	340.961	-1.10821	0.388239	-2.85445	0.00431109	0.505231	-2.15578	ADARB1	FALSE	181.946	206.957	113.068	223.496	172.966	1014.64	221.775	277.902	396.185	337.281	56.0519	116.724	216.35	627.719	314.415	631.862	762.86	265.09
ENSBTAG00000017976	5109.65	-0.38456	0.138072	-2.78521	0.00534934	0.505231	-1.30546	ABL1	FALSE	4189.77	4573.48	3740.73	4735.12	5305.67	8658.67	5937.88	4667.86	5203.45	4680.62	3559.8	4400.82	4863.05	4938.5	4522.5	7236.92	6499.67	4259.23
ENSBTAG00000018033	1170.26	-0.417434	0.151311	-2.75877	0.00580187	0.505231	-1.33555	PIP4K2A	FALSE	962.311	974.385	835.493	1083.7	1021.42	1192.91	1057.1	1106.23	1388.34	1240.79	669.565	871.751	978.405	1545.75	1388.93	1368.86	1904.59	1474.16
ENSBTAG00000018064	41.9945	0.596027	0.211959	2.81199	0.00492356	0.505231	1.51155	FAM221A	FALSE	50.0769	41.7467	59.5548	49.6657	61.4082	32.5134	32.7917	34.0654	20.3172	56.9581	57.071	34.7018	56.9851	27.3874	25.4073	42.9109	23.0394	49.3004
ENSBTAG00000018753	124.678	0.403001	0.141349	2.85111	0.00435674	0.505231	1.32226	TMEM163	FALSE	136.877	119.022	147.592	185.75	121.793	95.298	95.7862	100.403	107.23	120.617	168.156	125.137	147.775	127.078	138.682	100.841	70.3981	135.778
ENSBTAG00000020420	703.352	-0.29371	0.106507	-2.75766	0.00582159	0.505231	-1.22579	AP1S2	FALSE	553.35	573.795	707.753	661.547	469.772	882.347	730.046	717.167	635.476	693.549	605.36	723.479	606.553	796.426	815.151	819.597	925.415	743.546
ENSBTAG00000020939	454.487	0.5012	0.179945	2.7853	0.00534783	0.505231	1.41539	PLAC9	FALSE	580.892	342.856	600.727	472.817	451.35	273.561	441.825	341.551	405.215	311.594	875.428	522.63	598.826	469.968	438.276	282.139	353.271	417.841
ENSBTAG00000021633	1289.36	-0.186479	0.0674952	-2.76285	0.00572997	0.505231	-1.13798	TDG	FALSE	1373.78	1251.51	1195.41	1126.42	1070.55	1441.8	1315.12	1268.49	1398.5	1219.57	1303.46	1384.92	1070.16	1149.18	1511.73	1357.06	1456.6	1314.14
ENSBTAG00000021811	520.384	0.493697	0.175268	2.81682	0.00485019	0.505231	1.40805	ANGPT4	FALSE	529.981	403.255	687.038	496.657	641.715	329.619	366.749	359.48	424.403	510.389	629.819	681.417	719.557	672.635	232.9	506.348	646.383	528.565
ENSBTAG00000021862	291.661	0.356095	0.126961	2.80476	0.00503538	0.505231	1.27996	SLC27A3	FALSE	430.661	286.897	339.203	314.88	264.055	274.683	319.287	201.703	233.647	324.996	301.661	392.235	341.91	234.436	260.425	260.683	209.914	258.625
ENSBTAG00000024560	304.027	-0.978686	0.344339	-2.84222	0.00448006	0.505231	-1.97067	STUM	FALSE	297.123	91.4874	153.634	109.264	140.215	307.196	116.497	229.493	602.743	317.178	174.27	318.625	123.629	398.761	731.519	331.486	483.827	545.537
ENSBTAG00000025398	86.8787	0.850679	0.299273	2.84248	0.00447637	0.505231	1.80335		FALSE	145.223	42.6349	132.919	238.395	91.0888	100.904	39.6952	65.4415	36.1194	83.7619	84.5874	108.312	76.302	79.9712	89.9842	53.6386	35.839	58.9988
ENSBTAG00000026684	869.832	-1.48731	0.524379	-2.83633	0.00456354	0.505231	-2.80366	SYNC	FALSE	856.315	120.799	288.28	401.299	101.323	3901.61	203.654	307.485	1917.72	811.932	659.374	349.121	184.477	1054.96	905.135	1212.23	2046.67	334.596
ENSBTAG00000031252	566.765	0.312053	0.109242	2.85653	0.00428304	0.505231	1.24147	CD82	FALSE	590.073	494.743	637.841	579.102	632.504	530.305	528.982	463.469	443.592	666.745	925.366	554.177	568.885	554.321	520.85	531.022	524.786	455.018
ENSBTAG00000033429	283.221	0.888028	0.321284	2.76399	0.00570986	0.505231	1.85064	FAM229B	FALSE	315.485	337.526	548.077	297.001	237.445	208.534	144.111	187.36	108.358	361.851	873.39	179.818	138.116	270.588	91.0429	335.777	213.754	249.735
ENSBTAG00000033803	695.851	0.719929	0.25766	2.7941	0.00520443	0.505231	1.6471	FABP7	FALSE	862.158	349.073	985.675	758.891	788.071	556.092	960.451	389.063	391.67	475.768	1417.6	1198.79	968.746	626.624	301.712	410.872	509.426	574.632
ENSBTAG00000038190	885.527	-0.207133	0.0727986	-2.84528	0.00443723	0.505231	-1.15439	SMAP1	FALSE	854.646	843.816	857.071	893.982	943.639	1013.52	914.715	917.077	969.58	867.773	634.915	798.141	816.142	775.611	1068.17	938.675	883.176	948.83
ENSBTAG00000039819	412.151	0.313803	0.111321	2.8189	0.00481886	0.505231	1.24298	RPH3AL	FALSE	413.135	413.914	485.933	488.71	430.881	304.954	449.591	460.78	329.59	526.025	560.519	416.421	398.895	382.328	317.591	326.123	345.591	367.732
ENSBTAG00000040028	515.814	0.915698	0.321773	2.84579	0.00443018	0.505231	1.88648		FALSE	381.419	357.956	809.6	544.336	822.869	350.921	107.867	509.189	511.315	629.889	209.94	630.941	1420.76	712.073	392.755	205.972	295.672	391.17
ENSBTAG00000040190	256.95	0.43075	0.154367	2.79044	0.0052637	0.505231	1.34793	CCDC88B	FALSE	207.819	243.374	347.835	269.188	275.313	176.021	233.856	207.978	168.181	322.763	434.147	220.829	312.935	268.397	235.018	296.085	222.714	182.654
ENSBTAG00000043990	14.449	-1.67239	0.590653	-2.83142	0.00463422	0.505231	-3.18741	KHDRBS2	FALSE	8.34615	6.21759	11.2205	9.93313	0	22.4231	1.72588	4.48229	44.0205	7.81778	13.2486	3.15471	0.965849	12.0505	26.4659	21.4554	51.1986	15.3559
ENSBTAG00000046547	90.934	0.592403	0.209528	2.82733	0.00469383	0.505231	1.50776		FALSE	89.3038	83.4933	131.193	100.325	105.417	44.8461	96.6492	65.4415	55.3079	102.748	189.557	76.7645	110.107	79.9712	73.046	77.2396	103.677	51.725
ENSBTAG00000046750	1167.76	0.465058	0.167411	2.77795	0.00547034	0.505231	1.38037	B3GNT3	FALSE	968.154	1668.09	1851.38	1295.28	1487.1	887.953	1260.75	1389.51	923.302	1284.35	1330.98	846.513	1283.61	1293.78	829.972	699.447	711.661	1007.83
ENSBTAG00000048122	476.275	0.53764	0.190295	2.8253	0.00472367	0.505231	1.4516		FALSE	375.577	490.301	683.585	420.172	498.43	269.077	470.302	442.851	287.827	410.992	1021.16	579.414	519.627	528.029	405.458	455.928	415.989	298.227
ENSBTAG00000048271	4766.17	-0.85204	0.298352	-2.85582	0.00429261	0.505231	-1.80505	MICAL3	FALSE	1973.87	3439.22	2208.71	4050.73	4647.57	9127.31	7483.41	4795.16	3009.2	5218.92	1986.27	2178.85	4408.13	4989.99	2479.33	10555	9199.11	4040.21
ENSBTAG00000006039	1905.44	0.378886	0.138248	2.74063	0.00613217	0.523103	1.30034	ARHGDIB	FALSE	1991.39	2712.65	2573.8	1906.17	1865.78	1042.67	1796.64	2047.51	1590.38	1746.71	2843.36	1701.44	2067.88	1825.1	1533.97	1707.85	1739.47	1605.09
ENSBTAG00000011043	527.167	0.345605	0.126428	2.73361	0.00626434	0.523103	1.27068	RAC2	FALSE	512.454	564.024	663.734	680.42	708.241	349.8	543.652	489.467	450.364	470.183	647.144	430.092	527.353	622.242	447.804	435.545	368.63	577.865
ENSBTAG00000012460	69.5824	1.46334	0.535478	2.73276	0.00628057	0.523103	2.75745	ELF5	FALSE	13.3538	293.115	98.3949	108.271	243.586	7.84807	55.2281	44.8229	10.1586	43.5562	51.9754	35.7533	48.2924	35.0559	68.8115	22.5282	19.1995	52.5332
ENSBTAG00000015893	120.384	0.657736	0.239915	2.74154	0.00611517	0.523103	1.5776	EPN3	FALSE	141.885	211.398	225.272	164.89	137.145	58.3	118.223	102.196	79.0112	146.304	66.2431	96.7443	94.6532	154.465	113.274	70.8029	57.5985	128.504
ENSBTAG00000018227	2157.39	-0.963381	0.352234	-2.73506	0.00623693	0.523103	-1.94987	SLC4A7	FALSE	1610.81	1301.25	873.47	1302.23	1067.48	4966.71	1278.01	1661.14	1870.31	2535.19	2383.73	1068.39	1185.1	1841.53	1278.83	5308.07	6250.07	1050.66
ENSBTAG00000047914	20.3172	0.73765	0.26975	2.73456	0.00624629	0.523103	1.66746	CDHR5	FALSE	18.3615	20.4292	18.1254	25.8261	29.6806	21.3019	16.3958	15.2398	7.90112	17.8692	38.7268	15.7735	28.0096	33.9604	16.9382	11.8005	20.4794	8.89023
ENSBTAG00000001629	295.721	-0.555634	0.205111	-2.70895	0.00674971	0.529454	-1.46981	SCMH1	FALSE	179.442	295.78	186.432	306.934	244.609	474.248	380.556	363.962	213.33	257.987	95.7978	254.48	279.13	346.177	318.65	402.289	394.229	328.939
ENSBTAG00000005102	705.085	-0.339351	0.125345	-2.70733	0.00678272	0.529454	-1.26519	PHTF2	FALSE	477.4	587.118	686.175	622.807	580.307	935.042	797.356	665.172	647.892	639.941	559.5	646.715	724.386	782.184	622.479	993.386	1012.45	711.218
ENSBTAG00000007392	90.7067	-2.4541	0.902025	-2.72066	0.00651521	0.529454	-5.47972		FALSE	1558.23	1.77645	58.6917	6.95319	3.07041	38.1192	3.45176	152.398	1019.24	11.1683	11.2104	90.4349	44.429	32.8649	2554.49	6.43663	31.9991	35.5609
ENSBTAG00000012222	15.0981	0.948685	0.349603	2.7136	0.00665557	0.529454	1.93011	FA2H	FALSE	25.8731	23.0939	17.2623	32.7793	9.21122	10.0904	17.2588	9.86105	11.2873	25.687	10.1913	25.2377	14.4877	8.76397	4.23455	5.36386	8.95976	12.123
ENSBTAG00000014471	4372.33	-0.739592	0.273347	-2.70569	0.00681635	0.529454	-1.6697	AKAP2	FALSE	2730.86	3929.52	2143.11	3213.37	2952.71	12104	3629.52	3849.39	3227.04	3652.02	2988.07	4372.42	2935.21	4776.36	3161.09	7160.75	8975.12	2901.45
ENSBTAG00000015580	1342.21	-0.342382	0.126056	-2.7161	0.00660557	0.529454	-1.26785	TLE3	FALSE	1404.66	1439.82	986.538	1146.28	1450.26	1780.39	1529.13	1302.55	1215.64	1208.41	824.472	1238.75	1168.68	1127.27	1685.35	1478.28	1253.09	1920.29
ENSBTAG00000018127	1438.04	-0.280644	0.103397	-2.71423	0.00664303	0.529454	-1.21474		FALSE	1522.34	1143.15	1214.4	1133.37	1204.62	1779.27	1321.16	1567.01	1759.69	1371.46	1462.44	1220.87	1253.67	1598.33	1641.95	1572.68	1902.03	1216.35
ENSBTAG00000018566	41.6723	-0.859219	0.316834	-2.71189	0.00669006	0.529454	-1.81406	SFRP5	FALSE	38.3923	13.3234	28.4827	50.659	37.8684	57.1788	55.2281	21.515	67.7239	20.1029	26.4973	39.9596	18.3511	31.7694	35.9937	104.059	75.518	27.4789
ENSBTAG00000021980	783.673	-0.551064	0.203159	-2.71247	0.0066783	0.529454	-1.46517	RASSF8	FALSE	603.427	723.905	647.335	693.333	465.679	1990.05	826.695	1098.16	791.241	613.137	527.907	552.074	819.04	847.914	695.525	658.682	792.299	759.711
ENSBTAG00000024539	1568.92	-0.651429	0.240384	-2.70995	0.00672927	0.529454	-1.57072	SPSB1	FALSE	1629.17	1231.08	1148.8	1267.47	1056.22	4951.01	1332.38	1350.07	1726.96	1352.48	1039.51	1485.87	1021.87	1281.73	2106.69	1211.16	1268.45	1779.66
ENSBTAG00000027722	3460.23	-0.523877	0.192483	-2.72168	0.00649517	0.529454	-1.43781	IPO7	FALSE	3072.22	3500.5	2101.68	2661.09	2388.78	5500.38	2686.33	3172.57	3821.89	3299.1	2070.86	3448.09	2199.24	4223.14	3347.41	5157.89	6398.55	3234.43
ENSBTAG00000046583	67.9888	-0.773807	0.284657	-2.71838	0.00656022	0.529454	-1.70978	TMEM61	FALSE	61.7615	37.3055	49.1974	68.5386	27.6337	82.9653	31.0658	115.643	98.1997	37.9721	33.6311	82.0224	58.9168	60.2523	119.626	54.7113	58.8784	145.476
ENSBTAG00000022083	18.7829	-1.36399	0.50447	-2.7038	0.0068551	0.529489	-2.57395	REP15	FALSE	11.6846	12.4352	2.58934	30.7927	14.3286	87.4499	9.49233	29.5831	25.9608	11.1683	3.05738	12.6188	1.9317	9.85947	27.5246	16.0916	15.3596	16.1641
ENSBTAG00000001879	387.252	-0.817207	0.303293	-2.69445	0.00705057	0.532684	-1.76199		FALSE	238.7	196.298	153.634	348.653	361.285	1104.34	365.023	504.706	231.39	437.796	93.7595	397.493	379.579	285.925	414.986	653.318	426.229	377.431
ENSBTAG00000009368	1041.1	-0.222584	0.0825855	-2.69519	0.00703479	0.532684	-1.16682	RRAGC	FALSE	987.35	862.469	985.675	977.42	1099.21	1429.47	1128.72	1125.06	1018.12	952.652	831.606	1049.47	951.361	993.615	1043.82	1209.01	1144.29	950.446
ENSBTAG00000016158	102.248	-1.04134	0.386042	-2.69747	0.00698683	0.532684	-2.05813	ACAN	FALSE	60.0923	92.3756	107.889	54.6322	40.9388	210.777	129.441	134.469	146.735	98.2806	21.4016	27.3408	97.5507	95.3082	96.336	83.6762	25.5993	317.624
ENSBTAG00000021025	743.393	-0.781582	0.289582	-2.699	0.00695491	0.532684	-1.71901	P3H2	FALSE	966.485	800.293	409.979	321.834	395.059	1845.42	488.423	395.338	1319.49	441.146	767.401	580.466	401.793	547.748	1148.62	849.635	1128.93	573.016
ENSBTAG00000005362	810.652	-0.694029	0.258828	-2.68143	0.00733083	0.533028	-1.6178	RAB23	FALSE	596.75	517.836	479.891	632.741	679.584	1744.51	688.625	733.303	951.521	719.236	248.667	586.775	678.992	1219.29	709.287	1368.86	1399	636.864
ENSBTAG00000006035	784.505	0.636	0.236829	2.68548	0.00724249	0.533028	1.55401	PPP1R1B	FALSE	684.385	466.319	1229.07	1236.68	992.765	422.675	943.192	735.993	424.403	904.629	1271.87	908.556	1140.67	488.591	331.354	632.935	568.305	738.697
ENSBTAG00000006253	4664.86	-1.27783	0.476516	-2.6816	0.00732714	0.533028	-2.42473	FLNC	FALSE	2810.15	1832.41	998.622	2125.69	2355	24043.1	2021.87	1847.6	6670.8	4276.32	2149.33	2584.76	1721.14	7709.01	2626.48	7782.96	8977.68	1434.56
ENSBTAG00000015101	1052.54	0.469638	0.175173	2.68099	0.00734049	0.533028	1.38476	HMGB2	FALSE	1048.28	1438.93	1759.02	1108.54	1123.77	746.688	1150.3	721.649	749.478	782.895	1745.76	948.515	1135.84	916.93	713.522	719.83	1018.85	1116.94
ENSBTAG00000015942	1804.58	-0.364131	0.135683	-2.68368	0.00728159	0.533028	-1.28711	DNAJA4	FALSE	2011.42	1590.81	1501.82	1681.68	1270.13	2983.39	1762.98	2203.5	2182.97	1770.17	1722.32	1638.34	1177.37	1637.77	2020.94	1737.89	2174.66	1414.35
ENSBTAG00000018829	178.418	-0.318179	0.118536	-2.68424	0.00726958	0.533028	-1.24676	SPRYD7	FALSE	186.954	116.358	132.919	158.93	186.271	215.261	173.451	164.052	238.162	147.421	199.749	168.251	149.707	159.942	211.728	193.099	220.154	189.119
ENSBTAG00000020607	1080.53	0.395425	0.14755	2.67994	0.00736354	0.533028	1.31533	ABCB6	FALSE	1231.06	1366.09	1330.06	1420.44	1272.17	653.632	1051.92	1186.02	861.222	1132.46	1189.32	616.219	1286.51	1251.06	867.024	811.015	858.857	1064.4
ENSBTAG00000023283	137.495	0.887516	0.330093	2.68869	0.00717334	0.533028	1.84999	JAML	FALSE	65.9346	164.322	157.95	119.198	216.976	72.8749	132.03	91.4388	50.7929	85.9956	276.183	105.157	99.4824	437.103	62.4596	96.5494	130.556	109.916
ENSBTAG00000012451	913.485	0.380213	0.142097	2.67573	0.00745665	0.536957	1.30153		FALSE	835.45	961.95	1193.69	1066.82	1070.55	552.728	907.812	848.05	863.48	661.161	1334.03	1192.48	830.63	1036.34	894.549	744.503	844.777	603.727
ENSBTAG00000000830	454.171	-0.703129	0.263809	-2.66529	0.00769213	0.542203	-1.62803	GPR137B	FALSE	201.142	543.595	302.953	306.934	356.167	1112.18	388.323	609.592	384.897	432.211	233.38	295.491	352.535	525.838	300.653	798.142	698.861	332.171
ENSBTAG00000005085	94.5748	-2.3568	0.883118	-2.66873	0.0076139	0.542203	-5.12234	TRIM63	FALSE	30.8808	4.44114	18.9885	49.6657	2.04694	253.381	34.5176	15.2398	36.1194	51.374	144.716	3.15471	6.76094	21.9099	16.9382	631.862	376.31	4.04101
ENSBTAG00000006185	149.419	0.706105	0.26541	2.66043	0.00780402	0.542203	1.63139	SPC24	FALSE	263.738	250.48	341.793	158.93	106.441	84.0865	142.385	81.5778	107.23	100.514	198.729	134.601	132.321	117.218	123.861	65.4391	102.397	177.805
ENSBTAG00000006323	4246.79	-0.437962	0.164518	-2.6621	0.00776556	0.542203	-1.35469	SNX9	FALSE	3406.07	3433.89	3287.6	3536.2	3579.07	5428.62	3650.23	3727.48	3547.6	4014.99	4121.34	3286.15	3466.43	4551.79	4178.44	7867.71	7341.88	4016.77
ENSBTAG00000013749	815.453	-0.404152	0.151503	-2.66762	0.007639	0.542203	-1.32331	RHOQ	FALSE	783.704	529.383	674.091	576.122	660.138	1575.22	810.3	710.892	816.073	743.806	776.573	829.688	704.104	851.201	818.327	957.985	1079.01	781.532
ENSBTAG00000018837	1024.09	0.408902	0.153491	2.66402	0.00772127	0.542203	1.32767	SLC39A11	FALSE	1275.29	1097.85	1089.25	925.768	1242.49	448.461	697.255	1039	1057.62	1247.49	1301.42	1242.95	1004.48	1075.78	1195.2	710.175	897.256	885.79
ENSBTAG00000031886	540.249	-0.477812	0.179445	-2.66272	0.0077511	0.542203	-1.39263	HIST1H2BN	FALSE	374.742	458.325	414.294	435.071	496.383	382.313	838.777	585.388	849.935	407.641	430.071	456.381	483.89	643.056	413.927	883.964	734.7	435.621
ENSBTAG00000008852	245.691	0.451569	0.169977	2.65664	0.0078924	0.542328	1.36753	SIGLEC10	FALSE	294.619	208.733	385.812	252.302	206.741	143.508	273.552	159.57	251.707	206.613	360.77	348.069	293.618	233.341	174.675	212.409	186.875	229.53
ENSBTAG00000012112	333.236	-0.772807	0.291042	-2.65531	0.0079235	0.542328	-1.70859	SLC7A6	FALSE	198.638	338.415	133.783	245.348	263.032	732.113	333.957	284.177	260.737	273.622	101.913	296.542	283.96	398.761	257.249	820.67	509.426	265.899
ENSBTAG00000039413	13.0407	1.08768	0.409133	2.65851	0.0078487	0.542328	2.12532		FALSE	15.0231	6.21759	35.3876	13.9064	32.751	11.2115	4.31469	4.48229	12.416	12.2851	17.3251	9.46412	9.65849	17.5279	4.23455	7.5094	15.3596	5.65742
ENSBTAG00000020412	287.278	-0.484629	0.182717	-2.65235	0.0079933	0.542958	-1.39923	RAP2A	FALSE	215.331	311.768	176.075	273.161	227.21	307.196	303.755	402.51	365.709	310.477	120.257	239.758	249.189	316.598	225.49	435.545	412.149	278.83
ENSBTAG00000046176	1846.59	-0.657415	0.247932	-2.6516	0.00801125	0.542958	-1.57725	SPEG	FALSE	1166.79	1081.86	1076.3	1636.98	1398.06	3518.18	1706.03	1294.49	1954.96	1877.38	1313.65	1286.07	1561.78	2296.16	1515.97	3899.52	3493.03	1161.39
ENSBTAG00000003183	481.857	0.422026	0.159425	2.64718	0.0081165	0.5459	1.33981	NTN4	FALSE	408.127	599.553	643.019	526.456	615.105	587.484	519.489	435.679	343.134	388.655	563.576	418.524	684.787	583.9	304.888	333.632	308.472	408.951
ENSBTAG00000007578	1097.28	0.297122	0.112363	2.64429	0.00818618	0.5459	1.22869		FALSE	1052.45	1141.37	1381.84	1170.12	1202.58	747.809	1225.37	1155.54	899.599	1241.91	1375.82	1013.71	1197.65	1188.61	1000.41	725.194	894.696	1136.33
ENSBTAG00000010193	3787.12	-0.246637	0.09334	-2.64235	0.0082333	0.5459	-1.18644	RAB7A	FALSE	3835.06	3347.73	3629.39	3293.83	3949.57	4822.08	4117.08	3857.46	4479.94	3347.13	2689.47	4061.16	3551.43	3267.87	4869.73	3616.31	3475.11	3957.77
ENSBTAG00000019453	166.957	0.820956	0.311147	2.63848	0.00832789	0.5459	1.76658	PTGES	FALSE	133.538	168.763	342.656	205.616	95.1826	127.811	152.74	89.6459	80.1399	113.916	460.645	147.22	127.492	273.874	208.552	76.1668	76.7979	124.463
ENSBTAG00000020535	139.414	0.574275	0.217664	2.63835	0.00833103	0.5459	1.48893		FALSE	154.404	124.352	200.242	137.077	102.347	75.1173	111.319	103.093	130.933	135.136	339.369	180.87	113.97	144.606	132.33	82.6034	122.877	118.806
ENSBTAG00000030836	250.828	-0.701618	0.265832	-2.63933	0.00830701	0.5459	-1.62633	ZBTB21	FALSE	211.158	190.969	113.068	192.703	222.093	653.632	223.501	319.139	335.233	222.248	63.1858	321.78	246.291	178.566	259.366	274.63	221.434	265.899
ENSBTAG00000031852	2003.9	-0.197977	0.074899	-2.64325	0.00821152	0.5459	-1.14709	TBC1D10B	FALSE	1969.69	1853.73	1748.67	1982.65	2016.23	2401.51	2283.34	1903.18	2293.58	1934.34	1469.58	1981.16	1863.12	1988.33	2195.62	2214.2	2137.54	1833.81
ENSBTAG00000000169	42.9236	1.12877	0.432142	2.61204	0.00900048	0.549528	2.18672	ASZ1	FALSE	63.4308	18.6528	142.414	90.3915	30.7041	40.3615	21.5735	51.9946	22.5746	16.7524	87.6448	15.7735	63.746	36.1514	12.7037	22.5282	16.6396	18.5887
ENSBTAG00000001034	134.37	-0.721874	0.277535	-2.60102	0.00929471	0.549528	-1.64932	IL18R1	FALSE	61.7615	146.557	90.6269	97.3447	123.84	289.257	126.852	243.837	135.448	135.136	32.612	84.1255	137.151	133.651	82.5738	197.39	172.795	127.696
ENSBTAG00000001657	6400.65	-0.262304	0.100291	-2.61544	0.00891128	0.549528	-1.19939	PICALM	FALSE	6043.45	6225.58	5804.43	5925.11	6167.43	9718.15	5845.55	7612.73	7525.25	5815.31	5048.75	6598.59	5159.56	6007.7	6711.76	6505.29	5544.81	6952.16
ENSBTAG00000002129	2367.72	0.351488	0.134839	2.60672	0.00914142	0.549528	1.27588		FALSE	2056.49	2762.39	2648.03	2705.79	3198.34	2476.63	2329.07	3046.17	1594.9	2741.81	2544.76	2475.39	2804.82	2257.82	1650.42	1814.06	1941.71	1570.34
ENSBTAG00000003794	112.93	-1.13948	0.435096	-2.61891	0.00882101	0.549528	-2.20302	GNAO1	FALSE	70.1077	31.0879	42.2925	51.6523	21.4929	224.231	48.3246	51.9946	162.537	136.253	51.9754	87.2802	69.5411	174.184	75.1633	338.996	305.912	89.7105
ENSBTAG00000004283	1807.92	-0.504752	0.193351	-2.61055	0.00903958	0.549528	-1.41888	PPFIBP1	FALSE	1962.18	1515.32	1136.72	1193.96	1212.81	3740.17	1538.62	1746.3	2194.25	1383.75	1252.5	2270.34	1526.04	1786.75	2558.73	1746.47	2373.06	1404.66
ENSBTAG00000007431	406.337	-1.79026	0.681841	-2.62563	0.00864888	0.549528	-3.45878	CEMIP	FALSE	116.846	216.727	58.6917	151.977	81.8775	3418.4	112.182	179.292	462.78	269.155	34.6503	413.267	86.9264	511.597	242.428	438.764	459.508	58.9988
ENSBTAG00000014400	68.813	0.887433	0.341189	2.601	0.00929531	0.549528	1.84988	E2F2	FALSE	105.162	216.727	81.9957	76.4851	106.441	58.3	56.091	26.8938	30.4758	42.4394	52.9945	64.1457	60.8485	58.0613	35.9937	24.6737	35.839	105.066
ENSBTAG00000014522	676.666	-0.305696	0.116118	-2.63264	0.00847235	0.549528	-1.23601	SMIM14	FALSE	566.704	717.688	520.457	606.914	656.044	797.14	638.575	779.919	813.816	662.277	371.981	582.569	706.035	732.887	766.454	778.832	792.299	689.397
ENSBTAG00000014655	191.544	0.817786	0.31201	2.62103	0.00876657	0.549528	1.7627	MYO1A	FALSE	215.331	532.936	157.95	200.649	265.079	150.235	131.167	268.938	31.6045	220.015	134.525	254.48	190.272	200.476	161.972	113.714	134.396	84.0531
ENSBTAG00000014886	1643.83	-0.161025	0.0618399	-2.6039	0.00921707	0.549528	-1.11808	MEX3C	FALSE	1696.77	1535.74	1499.23	1410.5	1820.75	1779.27	1667.2	1765.13	1632.15	1677.47	1436.97	1541.6	1579.16	1421.95	1818.74	1833.37	1614.04	1858.87
ENSBTAG00000015228	11337.8	0.259924	0.0998607	2.60286	0.00924484	0.549528	1.19742	CD74	FALSE	10138.1	14607.8	12427.1	12460.1	14400.2	9089.19	12636.9	9871.8	9246.57	9622.57	13673.6	13190.9	10264.1	11559.7	9762.76	9944.59	10461.2	10723.2
ENSBTAG00000016213	41.5389	0.75392	0.288516	2.6131	0.00897247	0.549528	1.68637	SYCE2	FALSE	58.4231	68.3935	65.5966	62.5787	46.0561	14.575	38.8323	36.7548	19.1884	30.1543	74.3961	28.3924	42.4973	31.7694	44.4628	24.6737	14.0796	46.8758
ENSBTAG00000016770	30.4695	1.29677	0.498469	2.60151	0.00928136	0.549528	2.45679	GAPT	FALSE	40.0615	25.7586	36.2507	27.8128	72.6663	4.48461	20.7105	17.9292	29.347	2.23365	36.6885	30.4955	11.5902	130.364	19.0555	8.58217	16.6396	17.7805
ENSBTAG00000019989	635.936	-0.23199	0.0887801	-2.61309	0.00897288	0.549528	-1.17445	PXK	FALSE	510.785	627.088	554.982	576.122	583.378	746.688	753.346	790.677	560.98	615.371	497.333	567.847	636.494	735.078	715.639	662.973	656.622	655.452
ENSBTAG00000020192	3820.18	-0.14996	0.0573998	-2.61256	0.00898669	0.549528	-1.10954	PPP2R5C	FALSE	3215.77	3903.76	3594.87	3643.47	3917.84	4185.26	3956.57	4051.99	3783.51	3869.8	3413.05	3396.57	3801.58	3668.82	3943.43	4322.2	4477.32	3617.52
ENSBTAG00000021204	4113.56	-0.88239	0.336764	-2.6202	0.0087878	0.549528	-1.84343	TES	FALSE	3366.84	2399.99	1731.4	2654.13	2631.34	8917.65	2183.24	2057.37	7881.93	5045.82	2908.58	1951.71	1783.92	5445.71	3611.01	7580.2	9581.82	2311.46
ENSBTAG00000033220	66.2627	0.894481	0.340461	2.62726	0.00860748	0.549528	1.85894	C1orf189	FALSE	118.515	78.164	155.36	87.4116	58.3378	16.8173	59.5428	50.2017	31.6045	93.8133	139.62	44.1659	28.0096	30.6739	52.9319	34.3287	55.0385	58.1906
ENSBTAG00000033225	278.867	-0.867994	0.331197	-2.62078	0.00877283	0.549528	-1.82512	CNTN4	FALSE	246.212	178.534	145.866	88.4049	153.52	343.073	94.0603	179.292	320.56	340.632	109.046	374.359	175.784	227.863	651.062	459.146	549.105	383.088
ENSBTAG00000035171	96.4184	1.0708	0.407561	2.62734	0.00860558	0.549528	2.1006	SERPINB12	FALSE	80.9577	188.304	88.0375	133.104	345.933	73.9961	62.1316	26.8938	30.4758	73.7105	64.2049	165.096	49.2583	69.0163	96.336	38.6198	21.7594	127.696
ENSBTAG00000037559	153.585	1.07843	0.413635	2.6072	0.00912849	0.549528	2.11174	CYP2C18	FALSE	205.315	96.8168	224.409	259.255	169.896	16.8173	151.014	129.09	19.1884	98.2806	245.609	161.942	162.263	382.328	178.91	37.547	60.1584	165.682
ENSBTAG00000040298	1270.7	0.330054	0.126905	2.6008	0.00930056	0.549528	1.25706		FALSE	1838.66	1292.37	1627.83	1516.79	1314.13	944.011	1395.37	983.415	1021.5	1120.18	1641.81	1146.21	1409.17	1070.3	1338.12	1187.56	922.855	1102.39
ENSBTAG00000046502	478.148	0.333559	0.127717	2.6117	0.00900926	0.549528	1.26012	ACBD6	FALSE	574.215	413.914	621.441	464.871	478.984	309.438	490.149	389.063	414.245	436.679	758.229	587.827	483.89	444.772	430.866	426.963	439.028	442.087
ENSBTAG00000018138	252.858	0.331816	0.1278	2.59637	0.00942136	0.551948	1.2586	GK5	FALSE	229.519	318.874	224.409	285.081	248.703	188.354	205.379	305.692	229.133	288.141	220.131	332.296	329.354	306.739	189.496	207.045	248.313	194.777
ENSBTAG00000031107	255.553	-0.734489	0.28287	-2.59656	0.00941625	0.551948	-1.66381	HS3ST3A1	FALSE	308.808	254.921	132.056	140.057	161.708	736.598	228.679	211.564	356.679	241.234	227.265	118.827	124.594	262.919	371.582	243.519	330.231	148.709
ENSBTAG00000000582	37.976	1.6705	0.645569	2.58763	0.00966378	0.55376	3.18324	LY6G6E	FALSE	23.3692	158.104	89.7638	27.8128	0	40.3615	20.7105	11.654	12.416	18.986	51.9754	95.6928	6.76094	73.3983	12.7037	4.29109	30.7192	4.84922
ENSBTAG00000004593	9486.97	-0.127407	0.0491205	-2.59376	0.00949323	0.55376	-1.09233	TOP2B	FALSE	9749.14	8853.85	9440.73	8349.79	8622.73	9902.02	9028.93	10025.1	10037.8	9933.04	9287.29	9186.51	8305.33	9401.55	9563.73	10266.4	10164.2	10647.3
ENSBTAG00000007687	86.8673	-1.49043	0.576696	-2.58443	0.00975407	0.55376	-2.80973	GDF6	FALSE	131.035	22.2057	39.7032	25.8261	17.399	30.2711	69.8981	58.2698	229.133	35.7384	9.17213	111.466	56.9851	31.7694	417.103	26.8193	20.4794	230.338
ENSBTAG00000010351	474.751	-0.335355	0.129793	-2.58377	0.00977271	0.55376	-1.26169	SNX25	FALSE	512.454	454.772	424.652	394.345	361.285	785.928	447.002	536.082	504.543	504.805	373	520.527	328.389	376.851	493.325	525.658	560.625	441.279
ENSBTAG00000016936	365.669	0.664054	0.256797	2.58591	0.00971225	0.55376	1.58453		FALSE	601.758	276.239	477.301	306.934	402.223	227.594	368.475	207.978	388.284	300.426	1035.43	393.287	306.174	273.874	319.709	204.899	245.753	245.694
ENSBTAG00000019876	38.3653	0.913553	0.353516	2.58419	0.00976072	0.55376	1.88368	DSC1	FALSE	21.7	19.541	100.984	40.7258	27.6337	24.6654	18.9847	42.1336	37.2481	30.1543	48.918	48.3722	52.1558	94.2127	14.8209	24.6737	30.7192	12.9312
ENSBTAG00000024663	1135.78	0.421654	0.163012	2.58665	0.00969152	0.55376	1.33946	LAD1	FALSE	1171.8	904.215	1523.39	1378.72	1461.51	727.628	970.806	1102.64	961.679	1436.24	1716.21	1027.38	1409.17	772.325	1254.49	787.414	729.58	1108.85
ENSBTAG00000047420	98.8954	0.96455	0.373069	2.58545	0.00972527	0.55376	1.95146		FALSE	75.95	82.6051	247.713	142.044	250.75	39.2404	52.6393	47.5123	56.4366	84.8787	175.29	33.6502	124.594	44.9154	47.6387	150.188	53.7586	70.3136
ENSBTAG00000000271	207.44	0.391374	0.151907	2.57641	0.00998324	0.553816	1.31164	MNS1	FALSE	284.604	293.115	255.481	273.161	219.022	133.417	179.491	225.011	164.795	276.973	196.691	177.715	195.101	146.797	161.972	166.28	213.754	170.531
ENSBTAG00000007003	905.505	0.362615	0.140622	2.57865	0.00991865	0.553816	1.28575	TYMS	FALSE	1044.1	826.051	1256.69	950.601	1043.94	630.088	1034.66	735.993	645.634	921.381	1282.06	923.278	1145.5	655.107	661.649	931.166	727.02	884.174
ENSBTAG00000009014	2084	0.844266	0.327267	2.57975	0.0098872	0.553816	1.79535	UPK1B	FALSE	1893.74	4343.43	2379.6	3267.01	2956.8	788.171	1756.08	1327.66	636.605	1476.44	2741.45	2462.77	1758.81	2669.72	3994.24	531.022	902.376	1626.1
ENSBTAG00000040065	134.454	0.521514	0.202503	2.57534	0.010014	0.553816	1.43546		FALSE	187.788	223.833	215.778	156.944	146.356	89.6922	108.73	68.1309	119.646	132.902	142.678	103.054	135.219	109.55	96.336	85.8217	112.637	185.078
ENSBTAG00000047133	383.122	0.374346	0.14522	2.57778	0.00994367	0.553816	1.29625		FALSE	277.092	370.391	485.933	413.218	396.083	306.075	352.079	292.246	296.856	322.763	634.915	462.69	406.622	494.069	295.36	362.597	424.949	302.268
ENSBTAG00000048067	52.4408	-0.847577	0.328715	-2.57845	0.00992433	0.553816	-1.79948	C17orf96	FALSE	82.6269	18.6528	46.6081	27.8128	47.0796	145.75	38.8323	38.5477	67.7239	42.4394	13.2486	45.2175	32.8389	29.5784	89.9842	63.2935	56.3185	57.3824
ENSBTAG00000000023	1009.99	-0.241517	0.0974236	-2.47904	0.0131737	0.554996	-1.18224	RNF2	FALSE	1015.73	912.209	762.129	949.608	924.193	1261.3	994.969	1084.72	1070.04	980.573	667.527	1167.24	928.181	1036.34	1106.28	1022.35	1114.85	1181.59
ENSBTAG00000000224	1113.82	0.310409	0.129564	2.39579	0.0165845	0.554996	1.24006	TSPAN15	FALSE	1413.84	1489.56	1097.02	1441.3	1409.32	710.811	1046.74	1131.33	1107.29	924.731	1263.72	1241.9	905	1000.19	1141.21	856.072	949.734	918.926
ENSBTAG00000000240	43.2398	0.450404	0.183765	2.45097	0.014247	0.554996	1.36642	AKAP7	FALSE	57.5885	40.8584	62.1441	49.6657	58.3378	22.4231	34.5176	40.3406	29.347	43.5562	46.8798	52.5784	37.6681	40.5334	30.7005	37.547	58.8784	34.7527
ENSBTAG00000000460	702.583	-0.402075	0.165033	-2.43632	0.0148374	0.554996	-1.32141	SYTL2	FALSE	443.181	426.349	543.761	492.683	560.861	5122.55	887.101	814.881	847.677	714.768	679.756	846.513	543.773	897.212	632.007	1114.61	856.297	632.015
ENSBTAG00000000568	91.1308	0.832049	0.334904	2.48444	0.0129755	0.554996	1.78021	CCDC154	FALSE	65.1	51.5172	213.189	183.763	100.3	80.723	83.7051	56.4769	37.2481	130.669	162.041	26.2892	125.56	73.3983	32.8178	75.094	72.958	69.5054
ENSBTAG00000000576	88.4236	-1.00789	0.407239	-2.47493	0.0133263	0.554996	-2.01096	ADGRG2	FALSE	52.5808	57.7348	44.0188	46.6857	92.1122	62.7846	37.1064	47.5123	185.112	56.9581	59.1093	42.0628	86.9264	72.3028	273.129	59.0024	31.9991	284.487
ENSBTAG00000000630	3905.43	-0.109024	0.0441016	-2.4721	0.013432	0.554996	-1.0785	LSM14A	FALSE	3739.91	3730.55	3492.16	3777.57	3728.5	4360.16	4020.43	3978.48	4222.59	3529.17	3730	3837.17	3960.95	4208.9	3993.18	3979.98	4186.77	3821.18
ENSBTAG00000000786	1889.87	0.347943	0.135743	2.56324	0.01037	0.554996	1.27274	NQO2	FALSE	1915.44	1571.27	2528.92	2541.89	2459.4	1366.69	1654.25	1595.7	1857.89	1877.38	2743.48	1506.9	2236.91	1506.31	1840.97	1442.88	1674.2	1697.23
ENSBTAG00000000836	3137.4	0.530364	0.221895	2.39016	0.0168411	0.554996	1.44429	KRT8	FALSE	4120.5	4628.55	3656.15	3186.55	3501.29	2466.54	1986.49	4131.78	2365.82	3071.27	3161.33	5236.81	2578.82	3202.14	4081.05	1073.84	1717.71	2306.61
ENSBTAG00000000998	787.706	-0.478132	0.189711	-2.52032	0.0117249	0.554996	-1.39294	SLC39A6	FALSE	640.15	739.893	489.385	688.366	721.546	1166	707.61	730.614	821.717	795.18	275.164	951.67	629.733	774.516	881.845	905.419	1256.93	1002.98
ENSBTAG00000001081	4986.63	-0.794238	0.318266	-2.49552	0.0125774	0.554996	-1.73416	PALLD	FALSE	4240.68	2597.18	2298.47	2785.25	2881.07	15096.3	3313.69	2881.22	8445.17	3966.96	4041.85	5588.04	2722.73	6475.48	4824.21	6502.07	8698.65	2400.36
ENSBTAG00000001094	73.3476	-1.46179	0.574692	-2.54361	0.0109715	0.554996	-2.7545	MTUS2	FALSE	31.7154	21.3175	26.7565	38.7392	8.18775	348.679	44.8728	37.6513	25.9608	63.659	91.7213	9.46412	24.1462	96.4037	34.9351	199.536	197.115	19.3969
ENSBTAG00000001100	20.8833	1.23024	0.502569	2.4479	0.014369	0.554996	2.34606	IL22RA1	FALSE	9.18077	87.9345	14.6729	6.95319	50.15	22.4231	12.0811	21.515	5.64366	22.3365	19.3634	45.2175	11.5902	13.146	4.23455	9.65494	7.67979	12.123
ENSBTAG00000001288	2565.19	-1.11376	0.444902	-2.50338	0.0123013	0.554996	-2.16409	MAOB	FALSE	2844.37	1307.47	1030.56	1297.27	327.51	4123.6	584.21	986.105	4300.47	2825.57	2223.73	761.336	655.811	3631.57	5104.75	4279.29	6869.58	3020.25
ENSBTAG00000001303	2482.68	-0.637184	0.248253	-2.56667	0.0102681	0.554996	-1.55529	HSPB8	FALSE	2376.98	1276.38	1696.02	2003.51	1342.79	5451.05	1914	2220.53	3520.51	2716.12	2902.47	1399.64	1569.5	2628.1	2145.86	3468.27	4468.36	1588.12
ENSBTAG00000001368	1805.92	0.350948	0.141077	2.48764	0.0128596	0.554996	1.2754	LGALS3BP	FALSE	1473.93	2885.85	1941.14	1929.01	2080.71	1435.08	1579.18	2061.86	1656.98	1817.07	1749.84	1521.62	1845.74	2732.17	1670.53	1253	1461.72	1411.12
ENSBTAG00000001382	14.2614	1.40665	0.575352	2.44485	0.0144913	0.554996	2.65121	SLC26A9	FALSE	25.0385	55.9583	12.0836	11.9198	21.4929	17.9384	11.2182	0	2.25746	31.2711	3.05738	18.9282	9.65849	7.66847	7.41047	2.14554	8.95976	9.69843
ENSBTAG00000001475	501.993	-0.680582	0.271785	-2.50412	0.0122755	0.554996	-1.60279	MCUR1	FALSE	346.365	497.407	269.291	478.777	441.115	1245.6	560.91	431.197	417.631	461.249	228.284	219.778	359.296	657.298	303.829	847.49	815.338	455.018
ENSBTAG00000001585	1715.5	-0.243091	0.0999155	-2.43297	0.0149757	0.554996	-1.18353	WIPF1	FALSE	1954.67	1415.83	1475.92	1526.72	1452.3	2235.58	1575.73	1601.97	1800.33	1384.86	1583.72	1969.59	1394.69	1700.21	1851.56	2023.25	2129.86	1802.29
ENSBTAG00000001626	975.933	-0.725304	0.297729	-2.43612	0.0148457	0.554996	-1.65325	CTPS1	FALSE	1235.23	906.88	819.094	676.446	453.397	1478.8	879.335	1196.77	1769.85	492.52	483.065	1357.58	362.193	776.707	2207.26	601.825	551.665	1318.18
ENSBTAG00000002192	58.5364	-1.32385	0.537073	-2.46494	0.0137038	0.554996	-2.50333	C8orf46	FALSE	25.8731	11.547	28.4827	22.8462	31.7275	126.69	72.4869	29.5831	37.2481	51.374	111.085	4.20628	23.1804	40.5334	30.7005	239.228	152.316	14.5476
ENSBTAG00000002615	324.395	-0.670054	0.276926	-2.41962	0.0155369	0.554996	-1.59113	LONRF3	FALSE	490.754	249.592	111.342	274.154	220.046	413.705	260.608	538.772	450.364	284.79	69.3005	301.8	286.857	280.447	468.977	303.594	304.632	529.373
ENSBTAG00000002717	24.9988	1.05748	0.425891	2.48299	0.0130286	0.554996	2.08129	INA	FALSE	65.9346	24.8704	14.6729	24.8328	51.1735	13.4538	17.2588	19.7221	3.38619	30.1543	27.5164	41.0112	18.3511	27.3874	10.5864	2.14554	17.9195	39.6019
ENSBTAG00000002779	52.6095	1.14817	0.454816	2.52447	0.0115873	0.554996	2.21633	GABRP	FALSE	66.7692	157.216	100.984	67.5453	102.347	35.8769	18.1217	56.4769	32.7332	59.1917	27.5164	46.269	25.1121	42.7244	64.5769	1.07277	23.0394	19.3969
ENSBTAG00000002880	3737.72	-1.10986	0.440004	-2.52239	0.0116562	0.554996	-2.15825		FALSE	1427.19	2057.13	796.653	3383.23	2086.85	6994.87	2387.75	3053.34	4069.08	4291.96	1548.05	1113.61	1904.65	6065.76	1707.58	12803.5	10307.6	1280.19
ENSBTAG00000003059	2307.14	0.250693	0.101576	2.46803	0.0135857	0.554996	1.18978		FALSE	2552.25	2169.05	3009.68	2613.41	2345.79	1766.94	2278.16	2386.37	2001.24	2593.27	3132.79	2197.78	2391.44	1827.29	2084.46	1940.64	2091.46	2146.59
ENSBTAG00000003425	446.603	0.297212	0.124526	2.38676	0.0169978	0.554996	1.22877	MGME1	FALSE	561.696	538.266	598.137	508.576	478.984	336.346	455.632	409.682	325.075	405.408	489.18	383.823	508.036	398.761	368.406	376.543	344.311	552.002
ENSBTAG00000003509	941.913	-0.417547	0.174968	-2.38642	0.0170134	0.554996	-1.33565	PLEKHA2	FALSE	637.646	992.15	706.89	756.905	887.348	1149.18	816.34	831.914	1235.96	1091.14	454.53	588.879	836.425	1244.48	1168.74	1227.25	1173.73	1154.92
ENSBTAG00000003842	821.668	-0.243347	0.0986569	-2.4666	0.0136403	0.554996	-1.18374	RABGEF1	FALSE	838.788	794.075	796.653	742.005	746.109	1242.24	821.518	816.674	1021.5	722.586	655.297	817.069	729.216	751.511	929.484	831.398	808.938	724.958
ENSBTAG00000004036	424.403	-0.664671	0.26892	-2.47163	0.0134499	0.554996	-1.58521	GJC1	FALSE	250.385	226.498	300.363	349.646	211.858	898.044	501.368	350.515	545.177	380.837	506.505	248.17	281.062	612.382	330.295	703.738	719.341	223.064
ENSBTAG00000004641	1897.35	-0.79085	0.3125	-2.53072	0.0113828	0.554996	-1.73009	PLEKHA6	FALSE	1640.02	1509.1	1016.75	1570.43	1199.51	1136.85	1165.83	1889.74	2589.31	1657.37	664.47	1635.19	1519.28	1913.83	4779.75	1323.8	1388.76	5552.35
ENSBTAG00000004850	664.379	-0.484219	0.194611	-2.48814	0.0128413	0.554996	-1.39883	KPNA3	FALSE	525.808	720.352	400.484	594.995	600.777	1136.85	602.331	744.957	726.903	628.773	244.59	553.125	526.388	847.914	604.482	945.112	848.617	706.369
ENSBTAG00000004988	129.496	-2.77256	1.09364	-2.53518	0.011239	0.554996	-6.83319	CCKAR	FALSE	0.834615	15.0999	2.58934	40.7258	1.02347	622.24	4.31469	6.27521	94.8135	199.912	26.4973	2.10314	2.89755	69.0163	10.5864	567.496	660.462	4.04101
ENSBTAG00000005012	4605.14	-0.635471	0.264734	-2.40041	0.0163767	0.554996	-1.55344	HSPH1	FALSE	6573.43	2757.06	2692.91	2874.65	2278.24	6659.65	3220.49	3587.63	10579.6	4037.32	3812.55	6106.46	1813.86	4012.8	5911.43	6263.91	5372.02	4338.43
ENSBTAG00000005062	434.01	0.303093	0.123969	2.44491	0.0144888	0.554996	1.23379	TEC	FALSE	314.65	408.584	613.673	524.469	475.913	347.557	405.581	459.883	417.631	461.249	589.054	381.72	488.719	482.018	336.647	375.47	373.75	355.609
ENSBTAG00000005063	108.093	0.711064	0.292628	2.42992	0.015102	0.554996	1.63701	THEM6	FALSE	220.338	131.458	217.504	133.104	51.1735	54.9365	67.3092	71.7167	116.259	126.201	172.232	109.363	77.2679	67.9208	115.392	36.4742	76.7979	100.217
ENSBTAG00000005108	479.408	-1.19523	0.464994	-2.57042	0.0101574	0.554996	-2.28981	SLIT2	FALSE	249.55	202.516	182.117	313.887	141.239	963.07	220.912	247.423	523.731	593.034	352.617	83.0739	195.101	733.983	330.295	1421.42	1711.31	164.065
ENSBTAG00000005165	625.06	-0.268982	0.112728	-2.38611	0.0170276	0.554996	-1.20496	CSGALNACT2	FALSE	600.088	544.483	557.571	480.764	557.791	1020.25	689.488	542.358	633.218	527.142	564.595	656.179	571.782	667.157	705.053	590.024	701.421	641.713
ENSBTAG00000005180	1028.38	-0.408765	0.168956	-2.41936	0.0155478	0.554996	-1.32755	RBMS1	FALSE	854.646	1180.45	637.841	720.152	885.301	1977.71	1004.46	1099.96	1011.34	848.787	751.095	1180.91	918.522	997.997	1193.08	1156.45	1332.44	759.711
ENSBTAG00000005293	39.745	0.534404	0.22403	2.38541	0.0170601	0.554996	1.44834	CDC25C	FALSE	41.7308	76.3875	63.8704	42.7125	54.2439	34.7557	41.4211	35.8584	24.8321	31.2711	44.8415	27.3408	39.5998	39.4379	29.6419	21.4554	25.5993	40.4101
ENSBTAG00000005326	3484.72	-0.329938	0.130952	-2.51954	0.0117507	0.554996	-1.25696		FALSE	3170.7	3536.03	2751.6	3331.57	2861.62	5757.12	3120.39	3645.9	3531.8	3551.5	2293.03	3230.42	2893.68	3653.48	3221.44	4297.52	4616.84	3260.29
ENSBTAG00000005355	3407.84	-1.63339	0.673608	-2.42484	0.0153152	0.554996	-3.10241	BAG2	FALSE	2056.49	250.48	589.506	1484.01	443.162	12264.3	828.421	933.214	5512.73	2548.6	4845.94	733.995	529.285	4135.5	1908.72	11430.4	10271.7	574.632
ENSBTAG00000005850	18.2922	-1.15456	0.465091	-2.48244	0.0130486	0.554996	-2.22617	DLK2	FALSE	16.6923	3.55291	8.63113	10.9264	4.09388	66.148	12.0811	6.27521	25.9608	6.70095	10.1913	31.5471	11.5902	14.2415	19.0555	43.9836	23.0394	14.5476
ENSBTAG00000005922	211.275	0.52187	0.217486	2.39956	0.0164148	0.554996	1.43582	EFCC1	FALSE	401.45	244.262	218.368	134.097	165.802	132.296	173.451	134.469	179.468	188.743	254.781	340.708	285.891	207.049	292.184	151.261	176.635	122.039
ENSBTAG00000006379	868.446	0.25326	0.101155	2.50369	0.0122906	0.554996	1.1919	BPHL	FALSE	1015.73	743.446	1084.07	1075.76	895.536	763.505	816.34	749.44	912.015	890.11	1053.78	878.06	947.498	766.847	857.497	777.759	817.898	586.755
ENSBTAG00000006609	1141.44	-0.631198	0.247023	-2.55522	0.010612	0.554996	-1.54885	ERRFI1	FALSE	1177.64	1188.45	900.227	889.015	818.775	3625.81	1445.42	1348.27	1040.69	932.549	581.92	4154.75	876.991	788.757	1013.12	1004.11	915.175	977.925
ENSBTAG00000006679	1189.86	-0.738577	0.305845	-2.41487	0.0157408	0.554996	-1.66853	MITF	FALSE	509.95	1066.76	544.624	1267.47	932.381	1418.26	1313.39	1436.13	817.202	1284.35	247.647	616.219	1297.13	1406.62	855.379	2337.57	2566.33	1500.02
ENSBTAG00000006691	35.6018	-1.97955	0.792847	-2.49676	0.0125335	0.554996	-3.94369	GABRA3	FALSE	6.67692	2.66468	6.9049	36.7526	0	76.2384	18.1217	8.96459	21.4459	36.8552	37.7076	0	4.82924	21.9099	12.7037	149.115	189.435	10.5066
ENSBTAG00000007371	293.19	-0.529319	0.215499	-2.45625	0.0140396	0.554996	-1.44325	SCAMP1	FALSE	189.458	349.073	172.623	236.409	263.032	383.434	346.039	455.401	312.659	326.113	104.97	164.045	311.969	331.935	224.431	378.688	415.989	311.158
ENSBTAG00000007719	1063.28	-0.719963	0.294772	-2.44244	0.0145884	0.554996	-1.64714	MFSD6	FALSE	456.535	997.479	547.214	949.608	726.663	1567.37	1036.39	978.933	919.916	1317.85	257.839	499.495	875.059	1630.1	1106.28	1930.99	2160.58	1180.78
ENSBTAG00000007809	373.081	0.407462	0.163052	2.49897	0.0124557	0.554996	1.32635	PPP1R36	FALSE	439.842	377.497	565.339	445.998	344.909	325.134	261.47	475.123	321.689	388.655	572.748	466.897	312.935	273.874	332.412	275.702	279.033	256.2
ENSBTAG00000007863	373.775	-0.466912	0.1942	-2.40428	0.0162042	0.554996	-1.38215	GLS	FALSE	262.069	327.756	208.873	299.981	331.604	780.323	447.865	451.815	431.175	381.954	210.959	454.278	366.057	351.654	313.357	416.235	408.309	283.679
ENSBTAG00000007876	1250.97	-0.145647	0.0597405	-2.438	0.0147689	0.554996	-1.10623	MAPK8	FALSE	1108.37	1074.75	1220.44	1154.23	1303.9	1488.89	1268.52	1390.41	1304.81	1256.43	1204.61	1269.24	1225.66	1129.46	1168.74	1402.11	1256.93	1289.89
ENSBTAG00000007993	1799.55	-0.410872	0.171545	-2.39513	0.0166146	0.554996	-1.32949	CORO1C	FALSE	1419.68	1699.18	1241.16	1374.75	1747.06	3199.77	1813.9	1697.89	1967.38	1514.42	1058.87	2047.4	1583.03	2010.24	1611.25	2621.85	2431.93	1352.12
ENSBTAG00000008131	783.743	-0.295682	0.122272	-2.41822	0.0155965	0.554996	-1.22746	RNF115	FALSE	804.569	751.44	719.836	759.885	777.837	1049.4	664.463	840.878	1114.06	658.927	518.735	800.244	522.524	801.903	790.803	874.309	870.377	787.189
ENSBTAG00000008541	621.339	0.442569	0.172733	2.56217	0.0104021	0.554996	1.35902	MGST1	FALSE	756.161	608.436	973.591	622.807	689.818	242.169	400.404	616.764	700.942	701.366	792.879	695.087	625.87	574.04	612.951	431.254	519.666	619.891
ENSBTAG00000008939	1796.74	-0.289611	0.117866	-2.45713	0.0140052	0.554996	-1.22231	DNMBP	FALSE	1526.51	1493.11	1531.16	1684.66	1663.14	2939.66	1640.45	1698.79	2102.83	1939.93	1365.63	1434.34	1663.19	2049.67	1780.63	1882.71	1949.39	1995.45
ENSBTAG00000009198	36.7316	0.698663	0.288924	2.41815	0.0155995	0.554996	1.623	ASB9	FALSE	34.2192	23.9821	63.8704	36.7526	30.7041	13.4538	34.5176	22.4115	33.8619	49.1403	73.377	31.5471	51.19	48.2018	9.52774	27.8921	40.9589	35.5609
ENSBTAG00000009470	2770.95	-0.487443	0.202956	-2.40171	0.0163185	0.554996	-1.40196	CLIC4	FALSE	2472.97	2430.19	1626.97	1964.77	2145.19	5584.46	2451.61	2523.53	3465.21	2549.71	1223.97	3592.16	2109.41	3393.85	3165.33	3062.76	3397.03	2717.99
ENSBTAG00000009549	69.8023	0.767949	0.311799	2.46296	0.0137795	0.554996	1.70285	RSPH9	FALSE	148.562	70.1699	128.604	88.4049	35.8214	41.4827	42.284	43.9265	39.5056	89.346	160.003	64.1457	36.7022	32.8649	58.2251	47.2019	58.8784	70.3136
ENSBTAG00000009663	3956.32	-0.528095	0.210848	-2.50462	0.0122584	0.554996	-1.44202	YBX3	FALSE	4163.06	2641.59	2923.36	2776.31	2447.12	8092.48	3119.52	2806.81	5149.27	2856.84	4364.91	4143.18	2761.36	3987.61	4752.23	5185.78	6293.59	2748.7
ENSBTAG00000009768	294.827	0.731653	0.30139	2.4276	0.0151992	0.554996	1.66054	IFIT3	FALSE	168.592	155.44	348.698	257.268	267.126	151.356	192.435	150.605	206.558	237.884	473.893	430.092	354.466	888.448	138.682	249.956	300.792	334.596
ENSBTAG00000009830	1214.92	0.458074	0.191187	2.39595	0.0165773	0.554996	1.37371	PLEKHB1	FALSE	1608.3	1502.88	1815.13	1632.01	1623.22	680.54	1227.96	1073.96	1099.38	1455.22	1587.8	736.098	836.425	1024.29	961.243	797.069	806.378	1400.62
ENSBTAG00000010389	114.661	-0.666536	0.274376	-2.42928	0.0151288	0.554996	-1.58726	STBD1	FALSE	121.854	76.3875	81.9957	67.5453	56.2908	270.198	81.9792	69.9238	142.22	90.4629	104.97	47.3206	100.448	161.038	168.323	134.096	189.435	99.4089
ENSBTAG00000010593	1560.33	-0.278437	0.112979	-2.4645	0.0137205	0.554996	-1.21288	SRP72	FALSE	1242.74	1599.7	1211.81	1524.74	1530.09	1835.33	1583.49	1662.03	1612.96	1551.27	891.734	1638.34	1396.62	1667.35	1573.14	1858.04	2019.79	1686.72
ENSBTAG00000010760	5440.42	-0.274869	0.109065	-2.52023	0.0117279	0.554996	-1.20988	REV3L	FALSE	4716.41	4794.65	4956.86	4747.04	4800.07	4420.71	5391.64	7227.25	5738.47	6076.65	4618.67	4457.6	5432.9	5164.17	7717.47	5279.11	5301.62	7086.32
ENSBTAG00000010801	1309.15	0.357144	0.142598	2.50456	0.0122605	0.554996	1.28089	CMBL	FALSE	1785.24	1239.08	1868.64	1329.05	1275.24	680.54	1501.51	1030.93	1196.46	1216.22	1806.91	1275.55	1337.7	1372.66	1159.21	1085.64	1064.93	1339.19
ENSBTAG00000010818	1085.74	-0.283282	0.116942	-2.42242	0.0154176	0.554996	-1.21696	AEBP2	FALSE	1006.55	837.598	977.907	953.581	881.207	1472.07	971.669	1009.41	1111.8	1093.37	1102.69	1180.91	923.351	943.222	1090.4	1611.3	1395.16	981.158
ENSBTAG00000010945	1429.74	-0.204168	0.0817401	-2.49777	0.0124977	0.554996	-1.15202	SEC24B	FALSE	1240.24	1477.12	1109.96	1322.1	1474.82	1894.75	1471.31	1647.69	1477.51	1344.66	1134.29	1498.49	1380.2	1411	1477.86	1436.44	1512.92	1424.05
ENSBTAG00000011238	145.544	0.563555	0.228947	2.46151	0.0138352	0.554996	1.47791	CD48	FALSE	156.908	132.346	302.09	133.104	138.168	78.4807	130.304	111.161	107.23	89.346	257.839	213.468	112.038	164.324	161.972	82.6034	127.997	120.422
ENSBTAG00000011337	123.039	-0.621197	0.257702	-2.41053	0.0159296	0.554996	-1.53815	ANKRD33B	FALSE	97.65	102.146	87.1744	117.211	96.2061	164.81	195.887	276.109	73.3676	131.785	60.1284	55.7332	112.038	133.651	65.6356	173.789	142.076	129.312
ENSBTAG00000011343	395.382	0.583542	0.235925	2.47342	0.0133825	0.554996	1.49852	XAF1	FALSE	257.062	418.355	409.979	363.553	289.642	290.379	235.582	441.954	312.659	375.253	600.265	613.065	319.696	993.615	295.36	245.665	346.871	307.925
ENSBTAG00000011402	35.7987	-0.768495	0.302917	-2.53698	0.0111813	0.554996	-1.70349		FALSE	25.0385	12.4352	31.0721	23.8395	10.2347	54.9365	28.477	43.03	34.9907	39.0889	23.4399	52.5784	31.873	23.0054	24.3487	70.8029	69.1181	46.0676
ENSBTAG00000011500	12.9233	1.05197	0.417615	2.519	0.0117689	0.554996	2.07336	CASQ2	FALSE	16.6923	4.44114	18.9885	15.893	14.3286	6.72692	12.0811	12.5504	9.02985	18.986	6.11475	47.3206	14.4877	10.955	7.41047	5.36386	6.39983	4.84922
ENSBTAG00000011748	2001.9	-0.236924	0.0970018	-2.44247	0.0145872	0.554996	-1.17848	SGMS1	FALSE	1698.44	1645.88	2080.1	2021.39	1534.18	2585.38	2178.06	2578.22	1957.22	2085.11	2174.81	1709.85	1881.47	1716.64	2300.42	2145.54	1976.27	1765.11
ENSBTAG00000011785	2373.01	-0.24037	0.098986	-2.42832	0.015169	0.554996	-1.1813	WDR26	FALSE	1996.4	2509.24	2186.27	2127.68	2389.8	3267.04	2191.86	2483.19	2730.4	2283.91	1539.9	2394.42	2074.64	2457.2	2604.25	2590.74	2478.01	2409.25
ENSBTAG00000011798	600.733	-0.571729	0.235641	-2.42628	0.0152546	0.554996	-1.4863	STK38L	FALSE	328.004	563.136	339.203	525.463	531.181	1089.76	586.798	716.271	654.664	684.614	217.074	360.688	611.382	778.898	429.807	860.363	961.254	574.632
ENSBTAG00000011828	186.256	-0.321987	0.131099	-2.45607	0.0140466	0.554996	-1.25005	ARID3B	FALSE	174.435	181.198	126.014	179.79	197.53	291.5	189.847	211.564	204.3	159.706	133.505	189.282	135.219	200.476	193.731	209.19	158.716	216.598
ENSBTAG00000012052	12.4091	1.12283	0.456635	2.45893	0.0139351	0.554996	2.17774	PADI4	FALSE	18.3615	16.8763	30.209	9.93313	24.5633	4.48461	6.90351	8.06813	12.416	3.35048	12.2295	7.36098	6.76094	33.9604	10.5864	2.14554	3.8399	11.3148
ENSBTAG00000012178	951.281	0.392009	0.158559	2.47232	0.0134239	0.554996	1.31222	NR1D1	FALSE	1188.49	887.339	1097.02	1017.15	795.236	440.613	812.026	667.862	1045.21	1109.01	1347.28	759.233	1129.08	1308.02	827.855	815.306	895.976	980.35
ENSBTAG00000013211	1025.57	-0.156286	0.0650354	-2.40309	0.0162572	0.554996	-1.11441	CFAP97	FALSE	1066.64	985.932	882.965	959.541	1032.68	1241.12	1038.12	1113.4	992.155	974.989	805.109	1018.97	993.858	1038.53	1037.47	1104.95	1082.85	1091.07
ENSBTAG00000013425	849.606	-0.22136	0.0924606	-2.3941	0.0166611	0.554996	-1.16583	COPS2	FALSE	819.592	723.017	694.806	779.751	731.781	1010.16	840.503	788.884	972.967	781.778	731.732	1044.21	739.84	864.347	861.731	1006.26	1067.49	834.065
ENSBTAG00000013492	275.903	0.986574	0.394008	2.50395	0.0122817	0.554996	1.98147	PRKAG3	FALSE	80.1231	366.838	417.747	762.865	727.687	110.994	339.998	213.357	90.2985	281.44	350.579	88.3318	214.418	248.678	82.5738	200.608	156.156	233.571
ENSBTAG00000013548	393.137	0.51824	0.208236	2.48871	0.0128206	0.554996	1.43221	GABRE	FALSE	332.177	787.857	303.816	413.218	646.833	190.596	388.323	241.147	275.411	512.623	393.382	321.78	411.452	417.384	474.27	332.559	328.951	304.692
ENSBTAG00000013699	2867.69	-0.338331	0.134886	-2.50828	0.0121322	0.554996	-1.26429	TBC1D1	FALSE	3005.45	2984.44	2562.58	2482.29	1973.25	2763.64	2505.97	2383.68	3406.51	2807.7	2289.97	2309.25	2081.4	3165.98	3850.27	3889.87	2972.08	4184.07
ENSBTAG00000013724	148.272	-0.357225	0.148587	-2.40414	0.0162106	0.554996	-1.28096	ATG4A	FALSE	124.358	123.464	88.9006	124.164	165.802	155.84	167.41	172.12	203.172	165.29	76.4344	161.942	159.365	129.269	157.737	167.352	163.836	162.449
ENSBTAG00000013857	330.558	0.410211	0.160803	2.55101	0.010741	0.554996	1.32888	SH2D3A	FALSE	406.458	341.079	405.663	409.245	340.815	297.106	252.841	433.886	253.965	393.123	498.352	251.325	365.091	303.453	348.292	215.627	216.314	217.407
ENSBTAG00000014006	1534.94	0.343578	0.14303	2.40213	0.0162997	0.554996	1.2689	TOR3A	FALSE	2347.77	1647.66	1871.23	1627.05	1454.35	1025.86	1252.12	1160.91	1582.48	1397.15	1934.3	1876	1397.58	1392.38	1784.86	1064.19	1132.77	1680.25
ENSBTAG00000014322	681.676	0.30364	0.120304	2.52394	0.0116047	0.554996	1.23425	FAM234B	FALSE	622.623	800.293	719.836	744.985	873.019	500.034	656.697	628.418	522.603	751.623	545.232	810.76	897.273	682.494	533.554	651.172	513.266	816.285
ENSBTAG00000014609	1824.02	-0.817279	0.330162	-2.47539	0.0133092	0.554996	-1.76208	PPP1R12A	FALSE	1051.62	1471.79	674.091	1387.66	1276.27	3486.79	1242.63	1813.54	1931.26	2264.92	492.237	1283.97	1371.51	2350.94	1069.22	3850.18	4662.91	1150.88
ENSBTAG00000014861	427.015	-0.663623	0.262385	-2.52919	0.0114325	0.554996	-1.58406	SLC20A2	FALSE	329.673	278.015	275.333	333.753	320.346	1070.7	390.048	326.311	375.868	457.898	376.057	252.377	308.106	457.917	261.484	835.689	744.94	291.761
ENSBTAG00000014889	694.547	-0.586764	0.237007	-2.47573	0.0132965	0.554996	-1.50187	DCBLD2	FALSE	546.673	754.105	410.842	634.727	558.814	1622.31	684.311	583.595	782.211	681.263	201.787	576.26	536.046	777.802	573.782	938.675	902.376	736.273
ENSBTAG00000015241	2271.01	0.396091	0.161217	2.45689	0.0140146	0.554996	1.31594	EPHX2	FALSE	1958.01	1748.92	2969.97	3833.2	2068.43	2364.51	2228.11	1923.8	2210.06	2257.1	2827.05	1956.97	2904.31	2898.68	1279.89	1884.86	1936.59	1627.72
ENSBTAG00000015290	751.816	0.655185	0.2675	2.44929	0.0143139	0.554996	1.57482	BAIAP2L2	FALSE	509.115	877.568	1148.8	968.481	1233.28	996.705	773.193	880.323	196.399	873.357	1002.82	772.903	951.361	636.483	354.644	462.365	577.264	317.624
ENSBTAG00000015396	442.056	-1.38085	0.559027	-2.4701	0.0135075	0.554996	-2.60422	RBM24	FALSE	183.615	71.9464	144.14	394.345	90.0653	463.036	239.897	186.463	293.47	455.665	605.36	78.8677	178.682	377.946	240.311	2734.49	1122.53	96.1761
ENSBTAG00000015428	820.142	-0.245481	0.0969413	-2.53227	0.0113327	0.554996	-1.18549		FALSE	774.523	668.835	755.224	878.089	859.714	938.405	942.329	1030.93	794.627	891.227	550.328	679.314	819.04	701.118	823.62	881.818	936.935	836.49
ENSBTAG00000015636	650.625	0.324731	0.131908	2.4618	0.013824	0.554996	1.25243	C19orf66	FALSE	698.573	552.477	735.372	665.52	572.119	472.005	660.148	545.047	490.998	642.175	1072.12	850.719	770.747	587.186	552.609	690.865	590.064	562.509
ENSBTAG00000015685	2486.77	0.378875	0.157045	2.41253	0.0158423	0.554996	1.30033	KIF12	FALSE	2257.63	2159.28	2976.88	3113.04	4285.27	2021.44	2011.51	1822.5	2333.09	2888.11	3504.77	1885.46	2686.03	1956.56	2598.96	1935.28	1806.03	2519.98
ENSBTAG00000015724	14.127	-1.8005	0.752562	-2.39249	0.0167343	0.554996	-3.48341	BPIFB1	FALSE	7.51154	0.888227	4.31557	13.9064	7.16429	20.1808	19.8476	98.6105	5.64366	22.3365	1.01913	8.41255	1.9317	0	1.05864	21.4554	3.8399	16.1641
ENSBTAG00000015730	642.528	0.377819	0.154377	2.44738	0.0143898	0.554996	1.29938	HLA-DMA	FALSE	595.081	659.953	930.436	655.587	714.382	460.794	638.575	572.837	500.028	427.744	986.513	691.932	856.708	638.674	486.973	637.226	695.021	417.033
ENSBTAG00000015888	334.741	-0.526358	0.220593	-2.38611	0.0170278	0.554996	-1.44029	PDE7B	FALSE	273.754	438.784	243.398	208.596	198.553	711.932	317.562	365.755	489.87	272.505	185.481	459.536	218.282	300.166	382.168	258.538	339.191	361.267
ENSBTAG00000016554	35.691	0.817944	0.321845	2.54142	0.0110402	0.554996	1.76289	C3orf52	FALSE	49.2423	64.8406	54.3761	39.7325	57.3143	28.0288	30.2029	38.5477	14.6735	41.3225	14.2678	65.1973	22.2145	33.9604	41.2869	11.8005	12.7997	22.6297
ENSBTAG00000016649	169.429	-0.706344	0.284399	-2.48363	0.0130049	0.554996	-1.63166	CCND2	FALSE	192.796	123.464	70.7753	111.251	119.746	374.465	138.933	89.6459	348.778	100.514	86.6256	209.262	106.243	201.571	256.19	150.188	212.474	156.791
ENSBTAG00000016661	269.567	0.832388	0.343555	2.42287	0.0153985	0.554996	1.78063		FALSE	185.285	224.721	257.208	272.168	171.943	288.136	119.086	157.777	152.379	159.706	273.126	634.096	191.238	978.278	152.444	244.592	238.074	151.942
ENSBTAG00000016806	5435.88	-0.188402	0.0783759	-2.40382	0.0162247	0.554996	-1.1395	PAFAH1B1	FALSE	5312.33	5198.79	4947.36	4512.62	4557.51	6999.36	5326.06	5502.46	6285.91	5272.53	4999.83	5971.86	4682.43	5727.26	5723	5414.28	6270.55	5141.79
ENSBTAG00000016851	1001.64	-0.276753	0.115006	-2.40641	0.01611	0.554996	-1.21146	RPS6KB1	FALSE	756.996	905.992	725.878	976.427	1043.94	1345.38	1129.59	1227.25	988.769	1038.65	689.948	961.134	1042.15	1015.53	914.663	1234.76	1128.93	903.571
ENSBTAG00000016959	5586.45	0.251419	0.10037	2.50491	0.0122482	0.554996	1.19038	LAPTM4B	FALSE	6362.27	6406.78	6838.44	5274.49	5842.99	4667.36	5779.1	5430.75	4503.64	5304.92	8069.43	5242.07	5723.62	5075.43	5265.66	4302.89	4900.99	5565.28
ENSBTAG00000016973	519.085	0.36926	0.143842	2.56712	0.0102546	0.554996	1.29169	PRSS8	FALSE	508.281	532.936	589.506	666.513	683.678	503.398	445.276	608.696	427.789	591.917	643.068	576.26	517.695	462.299	547.316	307.885	275.193	455.826
ENSBTAG00000017418	926.173	-0.301569	0.11746	-2.56742	0.0102457	0.554996	-1.23248	RRP1B	FALSE	745.311	886.451	731.92	866.169	961.038	1368.93	1114.05	972.658	985.383	828.684	592.112	1073.65	887.615	822.718	939.012	1039.52	807.658	1048.24
ENSBTAG00000017425	38.3469	0.598774	0.236416	2.53271	0.0113184	0.554996	1.51443	GJB2	FALSE	38.3923	57.7348	36.2507	46.6857	49.1265	32.5134	42.284	41.2371	21.4459	32.3879	45.8606	75.713	37.6681	32.8649	33.8764	31.1104	14.0796	21.0133
ENSBTAG00000017877	438.811	0.493137	0.201813	2.44353	0.0145445	0.554996	1.4075	NECTIN4	FALSE	368.065	659.065	451.408	630.754	696.983	309.438	452.18	609.592	279.925	627.656	395.421	289.181	424.008	495.164	339.823	305.74	276.473	287.72
ENSBTAG00000018146	207.589	-0.808137	0.327312	-2.46901	0.0135487	0.554996	-1.75095	VAT1L	FALSE	126.027	117.246	75.9539	227.469	74.7133	297.106	106.141	147.916	274.282	153.005	96.8169	164.045	175.784	345.081	186.32	380.834	547.825	240.036
ENSBTAG00000018240	121.112	0.795339	0.333018	2.38827	0.0169277	0.554996	1.73549	CYP2S1	FALSE	86.8	329.532	54.3761	189.723	290.665	79.6019	108.73	103.989	49.6642	91.5797	61.1475	159.838	114.936	113.932	124.919	60.0752	78.0779	82.4367
ENSBTAG00000018255	7892.56	-0.776543	0.324955	-2.38969	0.0168624	0.554996	-1.71302	ACTN1	FALSE	7086.72	4998.05	3117.56	5238.73	4896.28	25909.8	5496.06	4186.46	12147.4	6431.8	4647.21	9022.46	4324.1	10169.5	6898.08	11754.4	11727	4014.34
ENSBTAG00000018329	1106.79	0.360438	0.14528	2.48099	0.0131018	0.554996	1.28382	EXOSC7	FALSE	1438.88	853.586	1410.33	1252.57	964.108	800.503	1242.63	789.78	1009.09	947.068	1658.12	1367.04	1422.7	959.655	1053.34	1015.91	835.818	901.146
ENSBTAG00000018366	248.308	0.495513	0.20141	2.46022	0.0138852	0.554996	1.40982	SLC15A3	FALSE	202.812	306.438	353.013	233.429	310.111	149.113	345.176	236.665	114.002	194.328	294.527	234.5	368.954	354.941	151.385	179.153	216.314	224.68
ENSBTAG00000018637	320.485	0.46109	0.191377	2.40932	0.0159821	0.554996	1.37658	HDDC3	FALSE	433.165	292.227	504.058	306.934	275.313	172.658	271.826	266.248	261.866	313.828	669.565	273.408	323.559	256.346	268.894	273.557	289.272	316.007
ENSBTAG00000018765	61.3661	-0.721833	0.299712	-2.40842	0.0160216	0.554996	-1.64928	SEMA5B	FALSE	33.3846	39.9702	34.5245	71.5186	66.5255	31.3923	50.0505	73.5096	39.5056	63.659	24.459	32.5986	62.7802	47.1063	129.154	133.024	85.7577	85.6695
ENSBTAG00000018846	452.556	-0.308662	0.120838	-2.55436	0.0106384	0.554996	-1.23856		FALSE	367.231	465.431	352.15	367.526	471.819	664.844	452.18	571.941	452.621	447.847	289.432	437.453	407.588	485.305	500.736	538.531	468.467	404.91
ENSBTAG00000018902	553.228	-0.196229	0.0794397	-2.47017	0.0135049	0.554996	-1.1457	ZC2HC1A	FALSE	577.554	496.519	567.928	510.563	551.65	575.152	614.413	572.837	607.258	585.216	514.658	461.639	449.12	479.827	501.794	711.248	602.864	577.865
ENSBTAG00000018971	163.847	0.424982	0.174406	2.43675	0.0148201	0.554996	1.34256	RAD51B	FALSE	151.9	165.21	237.356	198.663	153.52	95.298	150.151	207.978	107.23	147.421	250.705	136.704	183.511	223.481	153.502	138.388	147.196	101.025
ENSBTAG00000019024	446.004	-0.673399	0.281315	-2.39375	0.0166772	0.554996	-1.59483	JAZF1	FALSE	458.204	177.645	208.873	350.64	242.562	587.484	262.333	325.415	531.633	469.067	146.754	600.446	383.442	489.687	716.698	632.935	833.258	611.001
ENSBTAG00000019238	314.647	0.299606	0.119653	2.50395	0.0122817	0.554996	1.23081	TRMO	FALSE	379.75	293.115	356.466	352.626	288.618	209.656	297.714	307.485	292.341	270.272	483.065	321.78	376.681	310.025	296.419	305.74	271.353	250.543
ENSBTAG00000019278	192.46	0.596019	0.241723	2.46571	0.0136743	0.554996	1.51154	KNTC1	FALSE	260.4	411.249	245.987	246.342	283.501	116.6	207.105	155.087	121.903	213.314	163.06	108.312	161.297	173.088	114.333	109.423	120.317	252.967
ENSBTAG00000019290	3204.09	-0.283048	0.113419	-2.49559	0.0125748	0.554996	-1.21676	PACSIN2	FALSE	3236.64	2958.68	2784.4	3386.21	2951.69	5088.91	3160.08	4141.64	2623.17	3094.72	2581.44	2861.32	2457.12	2912.92	3122.98	3522.98	3413.67	3375.05
ENSBTAG00000019291	325.789	-0.973604	0.388108	-2.50859	0.0121215	0.554996	-1.96374	GRB14	FALSE	183.615	104.811	124.288	255.282	85.9714	533.669	114.771	225.908	826.232	445.613	451.472	170.354	160.331	299.071	303.829	703.738	664.302	210.941
ENSBTAG00000019823	83.2828	-0.773923	0.313497	-2.46867	0.0135615	0.554996	-1.70991	ADAMTS17	FALSE	70.9423	82.6051	45.745	57.6122	35.8214	253.381	86.2939	54.684	117.388	72.5936	27.5164	77.8161	47.3266	115.027	119.626	93.3311	52.4786	88.9023
ENSBTAG00000020031	2657.74	-0.484471	0.192548	-2.51611	0.011866	0.554996	-1.39907	PKD2	FALSE	2115.75	2394.66	1893.67	2426.66	2218.88	6729.16	2783.84	2539.67	2477.57	2540.78	1641.81	2505.89	2389.51	2445.15	2359.7	3006.98	3240.87	2128.81
ENSBTAG00000020037	189.581	0.434226	0.177603	2.44493	0.0144879	0.554996	1.35119		FALSE	176.938	174.093	250.303	282.101	206.741	84.0865	169.999	222.322	188.498	205.496	184.462	140.91	265.608	257.442	130.212	165.207	162.556	145.476
ENSBTAG00000020056	6468.35	-1.13226	0.453712	-2.49556	0.0125758	0.554996	-2.19203	COL12A1	FALSE	2406.2	3941.06	1985.16	3137.88	1749.11	21046.3	2987.49	5293.59	8909.08	6244.17	1108.81	1910.7	3233.66	16566.1	7287.66	9582	13479.3	5562.05
ENSBTAG00000020313	5007.25	-0.931707	0.362259	-2.57194	0.0101132	0.554996	-1.90753	FNBP1	FALSE	3302.57	2307.61	1992.93	3889.82	2547.42	10536.6	2619.88	3796.5	5342.29	4987.74	5051.8	1995.88	2673.47	6931.21	3079.58	13832.3	12701.1	2541.8
ENSBTAG00000020490	317.589	-0.573875	0.235776	-2.43398	0.0149339	0.554996	-1.48852	NACC2	FALSE	247.881	246.039	139.824	265.215	322.393	627.846	285.633	261.766	365.709	381.954	131.467	236.603	269.472	368.087	276.304	480.602	535.026	274.789
ENSBTAG00000020589	302.684	-0.329808	0.129266	-2.5514	0.0107292	0.554996	-1.25685		FALSE	237.031	373.944	215.778	235.415	294.759	402.494	338.272	406.096	304.758	297.076	228.284	218.726	331.286	284.829	265.718	357.233	327.671	328.939
ENSBTAG00000020630	1121.92	-0.15619	0.061736	-2.52997	0.0114072	0.554996	-1.11434	KCMF1	FALSE	1050.78	1056.1	1100.47	1036.03	1021.42	1365.56	1115.78	1148.36	1173.88	988.39	1007.91	1184.07	1021.87	1208.33	1305.3	1125.34	1143.01	1141.99
ENSBTAG00000020707	313.541	-1.21181	0.474789	-2.55231	0.0107012	0.554996	-2.31628	ADGRG6	FALSE	75.1154	236.268	71.6384	290.048	132.028	893.559	196.75	274.316	220.103	347.333	68.2814	111.466	248.223	397.665	84.691	761.668	1086.69	147.901
ENSBTAG00000020836	184.605	0.865512	0.362825	2.38548	0.0170569	0.554996	1.82199	FAM92B	FALSE	242.873	254.921	403.937	358.586	118.722	97.5403	201.928	108.472	82.3974	389.772	302.68	73.6098	93.6873	70.1118	83.6324	82.6034	217.594	139.819
ENSBTAG00000020981	1142.18	-0.253932	0.100095	-2.53692	0.0111834	0.554996	-1.19245	MARCH5	FALSE	1101.69	1044.56	951.151	1164.16	1187.22	1382.38	1281.46	1350.07	1296.91	1181.6	670.584	1086.27	1103.97	1031.96	1168.74	1189.7	1084.13	1282.62
ENSBTAG00000021015	39.4867	-0.6712	0.263319	-2.549	0.0108032	0.554996	-1.5924	FAM196A	FALSE	22.5346	43.5231	25.0303	28.8061	42.9857	41.4827	47.4616	56.4769	27.0896	35.7384	17.3251	24.1861	48.2924	25.1964	41.2869	57.9297	33.2791	92.1351
ENSBTAG00000021474	750.157	0.402742	0.159284	2.52845	0.0114567	0.554996	1.32202	GSDMD	FALSE	589.238	680.382	1003.8	716.179	864.832	548.244	867.254	595.249	601.614	594.151	1356.46	880.163	928.181	799.712	575.899	741.285	588.784	571.399
ENSBTAG00000021518	17.8555	1.72405	0.722123	2.38747	0.0169649	0.554996	3.30361	TMPRSS4	FALSE	8.34615	55.9583	98.3949	15.893	6.14082	0	17.2588	11.654	12.416	8.9346	11.2104	1.05157	6.76094	46.0108	2.11728	3.21831	12.7997	3.23281
ENSBTAG00000021654	147.311	-1.04388	0.435744	-2.39564	0.0165914	0.554996	-2.06177	GAS2	FALSE	74.2808	35.5291	62.1441	80.4584	72.6663	195.081	69.0351	79.7848	205.429	119.5	238.475	73.6098	77.2679	166.515	71.9874	308.958	633.583	87.2859
ENSBTAG00000021838	1354.29	0.287516	0.116982	2.45777	0.0139803	0.554996	1.22054	ESRP1	FALSE	1387.13	1582.82	1627.83	1552.55	1658.02	1037.07	1188.27	1640.52	1197.58	1624.98	1575.57	1067.34	1366.68	1285.02	1250.25	947.257	1017.57	1370.71
ENSBTAG00000021969	122.669	-0.890873	0.365856	-2.43504	0.0148903	0.554996	-1.8543	KLHL29	FALSE	97.65	71.9464	40.5663	97.3447	49.1265	173.779	69.0351	103.989	161.409	113.916	138.601	66.2488	52.1558	161.038	91.0429	284.284	380.15	55.766
ENSBTAG00000022004	17355	-0.863626	0.340595	-2.53564	0.0112241	0.554996	-1.81961	FLNB	FALSE	10365.9	9386.78	5888.16	13947.1	10255.2	42252.9	13577.5	13112.5	21829.7	18349.4	12924.5	9185.45	10945	25963.3	10786.5	41572	35135.1	6913.37
ENSBTAG00000022028	123.833	0.548116	0.226288	2.4222	0.0154268	0.554996	1.46217	DERL3	FALSE	101.823	112.805	208.873	168.863	160.685	80.723	139.796	108.472	77.8825	165.29	208.921	59.9394	164.194	89.8307	94.2188	118.005	87.0377	81.6285
ENSBTAG00000022471	59.8203	0.798781	0.313613	2.54703	0.0108644	0.554996	1.73963	TTPA	FALSE	80.9577	111.028	89.7638	78.4718	95.1826	42.6038	47.4616	67.2344	25.9608	59.1917	33.6311	111.466	42.4973	36.1514	69.8701	24.6737	15.3596	45.2594
ENSBTAG00000022886	101.741	-1.12832	0.444852	-2.5364	0.0111998	0.554996	-2.18605	RYR2	FALSE	57.5885	47.9643	30.209	37.7459	44.0092	178.263	70.761	181.085	71.1101	134.019	37.7076	19.9798	92.7215	164.324	46.5801	226.355	339.191	51.725
ENSBTAG00000023736	1559.83	-1.16159	0.478725	-2.42643	0.0152482	0.554996	-2.23704	CDC42EP3	FALSE	1066.64	403.255	554.982	849.283	440.092	5753.76	599.743	558.494	2460.63	1471.98	1689.71	499.495	367.988	2721.21	1177.21	2936.18	3882.14	644.138
ENSBTAG00000023929	2155.2	-0.8078	0.325178	-2.48418	0.012985	0.554996	-1.75054	FOSL2	FALSE	959.808	2190.37	943.383	1803.86	1550.56	4493.58	2232.42	3050.65	1861.28	2540.78	309.814	1258.73	1627.45	2976.46	1473.62	3751.48	3805.34	1963.93
ENSBTAG00000024960	679.847	0.401971	0.167812	2.39537	0.0166035	0.554996	1.32131		FALSE	795.388	985.044	1295.53	710.219	725.64	402.494	698.981	512.774	598.228	652.226	704.215	645.663	523.49	583.9	526.143	550.332	701.421	625.549
ENSBTAG00000025161	373.474	0.392432	0.162782	2.41078	0.0159185	0.554996	1.3126	AGPAT2	FALSE	493.258	462.766	378.907	308.92	440.092	312.802	257.156	335.276	297.985	281.44	445.358	646.715	365.091	353.845	479.563	286.43	280.312	296.61
ENSBTAG00000025210	17722.6	-0.487803	0.201912	-2.41592	0.0156955	0.554996	-1.40231	COL4A2	FALSE	14017.4	29529.1	13427.4	12519.7	11511	30420.2	15854.8	20526.2	20491	15406.6	8049.05	14817.7	13951.7	17112.7	25813.8	17901.3	21573.8	16082.4
ENSBTAG00000025220	48.4122	-0.86798	0.347538	-2.49751	0.012507	0.554996	-1.82511	FAM155A	FALSE	35.8885	24.8704	38.8401	51.6523	21.4929	76.2384	36.2434	32.2725	57.5653	42.4394	4.0765	53.63	45.3949	36.1514	79.3978	89.04	37.119	109.107
ENSBTAG00000025642	169.4	-1.57904	0.657709	-2.40081	0.0163588	0.554996	-2.9877	RYR3	FALSE	60.0923	25.7586	25.8934	154.957	17.399	452.946	39.6952	80.6813	106.101	234.533	113.123	35.7533	26.0779	205.953	76.2219	723.048	660.462	10.5066
ENSBTAG00000026461	3482.65	-0.477272	0.190986	-2.49899	0.0124548	0.554996	-1.39211	CACNA1H	FALSE	2376.15	3249.13	1932.51	3062.39	2554.58	6036.29	3405.16	3357.24	3508.1	3738.01	2452.01	2879.2	3264.57	4148.64	3431.05	5618.1	5378.42	2296.1
ENSBTAG00000026861	13.9969	-0.955012	0.395244	-2.41626	0.015681	0.554996	-1.9386		FALSE	6.67692	13.3234	6.9049	10.9264	10.2347	15.6961	13.807	42.1336	16.931	18.986	4.0765	2.10314	12.556	13.146	10.5864	21.4554	24.3193	8.08203
ENSBTAG00000031351	458.385	0.715357	0.299504	2.38847	0.0169188	0.554996	1.64189	SEC14L4	FALSE	282.1	337.526	724.152	812.53	759.414	321.771	351.216	633.796	266.381	693.549	540.136	143.013	828.698	427.244	184.203	270.338	359.67	315.199
ENSBTAG00000031673	35.9818	0.574752	0.234289	2.45318	0.0141601	0.554996	1.48942	ARRDC5	FALSE	23.3692	47.076	46.6081	40.7258	69.5959	30.2711	28.477	33.169	28.2183	49.1403	34.6503	21.0314	45.3949	43.8199	17.9968	38.6198	26.8793	22.6297
ENSBTAG00000033510	648.862	0.411019	0.170769	2.40687	0.0160898	0.554996	1.32962	MPZL2	FALSE	777.027	887.339	853.619	691.346	820.822	348.679	647.204	714.478	611.773	733.754	592.112	662.488	685.753	588.282	807.741	320.759	474.867	461.484
ENSBTAG00000034442	168.726	0.429893	0.176704	2.43285	0.0149806	0.554996	1.34713	LNP1	FALSE	208.654	156.328	290.869	168.863	151.473	104.267	125.989	175.706	154.636	196.561	284.336	136.704	182.545	129.269	158.796	135.169	124.157	152.75
ENSBTAG00000037465	514.375	0.316624	0.12889	2.45654	0.0140282	0.554996	1.24541		FALSE	439.008	627.977	432.42	501.623	520.946	328.498	479.794	553.115	423.274	633.24	551.347	553.125	615.246	764.656	373.699	458.073	514.546	488.154
ENSBTAG00000037773	30.9831	1.76353	0.698721	2.52394	0.0116047	0.554996	3.39528	SERPINB7	FALSE	7.51154	194.522	24.1672	10.9264	85.9714	13.4538	6.90351	17.0327	29.347	16.7524	11.2104	53.63	4.82924	41.6289	22.2314	15.0188	2.55993	0
ENSBTAG00000037795	139.784	1.42328	0.573198	2.48305	0.0130264	0.554996	2.68194		FALSE	53.4154	129.681	414.294	202.636	84.948	7.84807	77.6645	210.668	11.2873	56.9581	243.571	100.951	55.0534	597.046	122.802	20.3827	61.4383	65.4644
ENSBTAG00000039727	16.9677	0.879525	0.350812	2.50711	0.0121722	0.554996	1.83977	DCLK3	FALSE	6.67692	36.4173	18.9885	17.8796	20.4694	19.0596	18.1217	12.5504	4.51493	13.4019	23.4399	27.3408	19.317	29.5784	4.23455	10.7277	8.95976	13.7394
ENSBTAG00000040277	136.358	0.73873	0.296768	2.48925	0.0128014	0.554996	1.66871		FALSE	154.404	115.47	178.664	117.211	73.6898	104.267	124.263	53.7875	94.8135	120.617	428.033	232.397	144.877	93.1172	91.0429	96.5494	147.196	84.0531
ENSBTAG00000044107	22.2046	0.690293	0.281437	2.45274	0.0141773	0.554996	1.61361	FAM159A	FALSE	17.5269	16.8763	44.8819	25.8261	17.399	11.2115	25.0252	17.0327	11.2873	22.3365	36.6885	29.4439	38.6339	17.5279	16.9382	17.1643	21.7594	12.123
ENSBTAG00000044194	174.624	-0.872412	0.340515	-2.56204	0.0104061	0.554996	-1.83072	ZDHHC2	FALSE	96.8154	94.1521	110.478	132.111	85.9714	382.313	104.416	127.297	90.2985	130.669	188.538	128.291	139.082	168.706	95.2774	464.51	462.068	142.244
ENSBTAG00000045880	36.46	0.673177	0.26619	2.52894	0.0114409	0.554996	1.59458		FALSE	40.8961	44.4114	44.0188	42.7125	56.2908	16.8173	21.5735	25.1008	41.7631	21.2197	36.6885	67.3004	21.2487	61.3478	21.1728	24.6737	44.7988	24.2461
ENSBTAG00000046142	883.243	0.316819	0.124766	2.53932	0.011107	0.554996	1.24558		FALSE	854.646	841.151	1184.19	805.577	1119.68	676.055	938.015	785.298	743.834	832.035	1394.16	1002.15	923.351	724.123	782.333	734.849	816.618	740.314
ENSBTAG00000046148	40.2367	0.916756	0.369164	2.48333	0.0130161	0.554996	1.88787		FALSE	94.3115	38.1938	94.9424	50.659	40.9388	16.8173	23.2994	25.1008	32.7332	59.1917	67.2623	16.8251	29.9413	16.4324	19.0555	11.8005	35.839	50.9168
ENSBTAG00000046391	87.1945	0.653687	0.267213	2.44632	0.0144324	0.554996	1.57318	GRAMD2	FALSE	103.492	142.116	103.574	155.95	86.9949	40.3615	101.827	108.472	63.209	154.122	88.6639	91.4865	74.3703	40.5334	62.4596	34.3287	60.1584	57.3824
ENSBTAG00000046805	19.6019	1.33291	0.558639	2.38599	0.0170331	0.554996	2.5191	CYP2F1	FALSE	8.34615	12.4352	13.8098	24.8328	103.37	6.72692	0.862939	21.515	7.90112	46.9067	14.2678	8.41255	23.1804	12.0505	13.7623	7.5094	20.4794	6.46562
ENSBTAG00000047229	1109.83	0.552688	0.228879	2.41476	0.0157454	0.554996	1.46682		FALSE	1852.01	1301.25	1507	1067.81	823.893	707.448	761.975	1000.45	1151.31	990.624	2274.69	1213.51	806.484	1088.92	1475.74	527.804	724.461	701.52
ENSBTAG00000047621	205.537	1.04175	0.42145	2.47183	0.0134422	0.554996	2.05873		FALSE	200.308	210.51	671.502	131.117	420.646	172.658	77.6645	239.355	158.022	216.664	394.401	126.188	180.614	112.836	19.0555	64.3663	74.238	229.53
ENSBTAG00000047856	2756.8	-0.164098	0.0673099	-2.43795	0.0147708	0.554996	-1.12047	PAK2	FALSE	2912.81	2515.46	2493.53	2404.81	2648.74	3355.61	2625.06	3013	2917.77	2423.51	2583.48	2984.35	2413.66	2785.85	3217.2	2812.81	2691.77	2823.05
ENSBTAG00000015333	2369.51	-0.260056	0.109148	-2.3826	0.0171908	0.556627	-1.19753	TAF2	FALSE	1956.34	2603.39	1862.6	2244.89	2318.16	3329.82	2568.97	2620.35	2380.5	2362.09	1448.18	2358.67	2370.19	2258.91	2734.46	2457.72	2277.06	2498.96
ENSBTAG00000027059	1244.59	0.194359	0.0815474	2.38338	0.0171544	0.556627	1.14422		FALSE	1550.72	1092.52	1346.46	1342.96	1259.89	1089.76	1139.94	1129.54	1048.59	1106.77	1396.2	1486.92	1414	1188.61	1261.9	1097.45	1146.85	1303.63
ENSBTAG00000002817	111.015	0.472164	0.198315	2.38088	0.0172715	0.556804	1.38719	SLC46A1	FALSE	107.665	170.54	145.003	125.157	115.652	34.7557	104.416	85.1636	139.963	109.449	132.486	116.724	129.424	116.123	75.1633	86.8945	76.7979	126.888
ENSBTAG00000004515	160.511	0.504086	0.211996	2.37781	0.0174156	0.556804	1.41822	KCNK1	FALSE	275.423	185.639	211.463	172.837	154.544	134.538	132.893	111.161	119.646	136.253	130.448	300.749	135.219	144.606	220.197	89.04	94.7175	139.819
ENSBTAG00000006322	3032.87	-0.471339	0.198263	-2.37734	0.0174379	0.556804	-1.3864		FALSE	1992.23	2781.04	1878.13	2615.39	2774.63	5679.76	3228.25	3008.52	2686.38	2916.03	1484.87	2855.01	2792.27	3793.7	2479.33	4598.97	4499.08	2528.06
ENSBTAG00000009396	45.2198	0.964592	0.405589	2.37825	0.017395	0.556804	1.95151	EXO1	FALSE	76.7846	130.569	83.722	44.6991	80.8541	30.2711	42.284	11.654	16.931	16.7524	29.5546	32.5986	31.873	50.3928	24.3487	13.946	25.5993	71.1218
ENSBTAG00000011578	2245.45	-0.921563	0.387133	-2.38048	0.0172899	0.556804	-1.89417	CD44	FALSE	2064.84	1130.71	1390.48	1282.37	789.095	10128.5	916.441	1564.32	3377.17	1249.73	2918.77	2095.78	1068.23	2078.16	2642.36	2094.05	2675.13	952.063
ENSBTAG00000014674	92.2546	-1.26695	0.532881	-2.37756	0.0174278	0.556804	-2.40653	CHRM2	FALSE	29.2115	39.082	7.76802	31.786	42.9857	356.527	80.2533	70.8202	116.259	93.8133	2.03825	161.942	53.1217	106.263	55.0492	99.7678	174.075	139.819
ENSBTAG00000020605	635.467	0.330359	0.139019	2.37635	0.0174848	0.557017	1.25733	SMTNL2	FALSE	573.381	746.999	733.646	813.524	788.071	321.771	639.438	584.491	512.444	772.843	595.169	656.179	742.738	569.658	707.17	444.127	577.264	659.493
ENSBTAG00000031595	36.0095	0.66266	0.279039	2.37479	0.0175589	0.558092	1.583		FALSE	47.5731	26.6468	100.984	40.7258	36.8449	19.0596	25.0252	30.4796	24.8321	41.3225	55.0328	29.4439	30.9072	20.8144	26.4659	28.9648	30.7192	32.3281
ENSBTAG00000000725	710.19	-0.323874	0.13667	-2.36975	0.0178	0.564456	-1.25169	USP42	FALSE	541.665	771.869	475.575	592.015	781.931	1063.97	741.265	777.23	732.547	689.081	399.497	657.231	767.85	710.977	702.936	837.835	755.18	784.765
ENSBTAG00000021082	569.469	0.426225	0.179942	2.36868	0.0178518	0.564805	1.34371	TMEM125	FALSE	998.2	542.707	776.802	570.162	568.025	353.163	562.636	591.663	576.782	635.474	798.994	571.002	537.978	426.148	608.717	312.177	364.79	455.018
ENSBTAG00000003929	1504.29	-0.199193	0.084225	-2.36501	0.0180296	0.564839	-1.14806	PHF10	FALSE	1551.55	1275.49	1144.49	1316.14	1396.01	2000.14	1548.98	1541.91	1503.47	1530.05	1367.67	1593.13	1516.38	1421.95	1454.57	1722.87	1734.35	1458
ENSBTAG00000008434	656.157	0.555859	0.234885	2.36652	0.0179563	0.564839	1.47004	GCAT	FALSE	882.188	502.737	832.041	566.189	503.547	320.65	505.682	447.333	679.496	557.296	1783.47	580.466	729.216	710.977	448.862	627.571	596.464	536.647
ENSBTAG00000009849	237.402	1.38151	0.584203	2.36477	0.0180412	0.564839	2.60541		FALSE	480.738	268.245	747.456	592.015	34.798	162.567	342.587	112.954	42.8918	375.253	610.456	90.4349	15.4536	54.7748	42.3455	150.188	71.6781	78.3957
ENSBTAG00000011732	1447.19	0.179711	0.0759174	2.36719	0.0179236	0.564839	1.13266	PGAP3	FALSE	1528.18	1506.43	1544.11	1512.82	1630.39	1039.31	1539.48	1375.17	1351.09	1594.83	1509.32	1530.03	1580.13	1334.31	1491.62	1213.3	1269.73	1499.22
ENSBTAG00000020674	139.615	0.56542	0.239135	2.36444	0.0180572	0.564839	1.47982	LTB	FALSE	123.523	73.7229	158.813	149.99	118.722	75.1173	117.36	100.403	97.0709	131.785	315.929	193.489	210.555	154.465	159.854	134.096	125.437	72.7382
ENSBTAG00000010363	51.9329	-0.649927	0.274991	-2.36345	0.0181058	0.565082	-1.56909	LSM11	FALSE	30.0462	43.5231	36.2507	53.6389	51.1735	89.6922	61.2687	67.2344	39.5056	59.1917	10.1913	37.8565	35.7364	56.9658	35.9937	89.04	85.7577	51.725
ENSBTAG00000004558	163.864	0.615566	0.261724	2.35197	0.0186744	0.566442	1.53216	C15orf48	FALSE	260.4	127.905	239.082	148.997	65.502	130.054	132.893	152.398	117.388	158.589	379.115	272.356	115.902	169.802	123.861	90.1128	147.196	117.998
ENSBTAG00000005321	29.3171	-1.84285	0.781171	-2.35909	0.0183198	0.566442	-3.58718	CADPS	FALSE	20.8654	0	1.72623	13.9064	0	21.3019	13.807	30.4796	86.9123	10.0514	36.6885	4.20628	36.7022	12.0505	31.7591	64.3663	142.076	0.808203
ENSBTAG00000006582	25.9034	-1.13136	0.479697	-2.35849	0.0183492	0.566442	-2.19066	SSTR1	FALSE	25.0385	15.0999	16.3991	9.93313	10.2347	29.15	7.76645	11.654	101.586	26.8038	4.0765	32.5986	11.5902	17.5279	68.8115	16.0916	16.6396	45.2594
ENSBTAG00000007116	4066.4	-0.519561	0.22068	-2.35436	0.0185545	0.566442	-1.43352	ARRDC3	FALSE	1819.46	3610.64	2882.8	3230.26	3243.37	8249.44	3788.3	4217.84	3509.23	3645.32	3578.15	3415.5	3892.37	4776.36	2889.02	6924.74	6591.82	2930.54
ENSBTAG00000007608	371.829	-0.306633	0.130097	-2.35696	0.0184254	0.566442	-1.23682	BMT2	FALSE	304.635	358.844	370.275	328.787	330.581	512.367	372.79	332.586	340.877	377.487	295.546	288.13	318.73	388.901	329.236	514.93	573.425	354.801
ENSBTAG00000008708	67.6834	-2.46281	1.04697	-2.35233	0.018656	0.566442	-5.51291	GPC5	FALSE	28.3769	6.21759	1.72623	12.9131	1.02347	160.325	12.0811	8.06813	67.7239	93.8133	41.7841	0	0	39.4379	23.29	292.867	426.229	2.42461
ENSBTAG00000009277	19.9331	-2.17795	0.925685	-2.3528	0.0186328	0.566442	-4.5251	RGS17	FALSE	7.51154	0	0	12.9131	4.09388	53.8153	3.45176	8.06813	24.8321	21.2197	8.153	5.25784	0	18.6234	4.23455	67.5846	119.037	0
ENSBTAG00000011504	16.1537	1.06033	0.450855	2.35182	0.018682	0.566442	2.08541	ZP2	FALSE	4.17308	25.7586	39.7032	20.8596	10.2347	10.0904	8.62939	8.06813	4.51493	22.3365	40.765	3.15471	28.9755	14.2415	6.35183	13.946	12.7997	16.1641
ENSBTAG00000013488	110.493	0.484772	0.205845	2.35504	0.0185209	0.566442	1.39937	PPP1R14D	FALSE	165.254	89.7109	122.562	138.071	89.0418	75.1173	93.1974	117.436	81.2687	125.084	231.341	80.9708	110.107	113.932	123.861	72.9485	71.6781	87.2859
ENSBTAG00000013535	767.949	-0.205258	0.087194	-2.35404	0.0185704	0.566442	-1.15289		FALSE	771.185	742.558	643.882	698.299	723.593	875.621	856.035	754.818	739.319	780.661	757.21	575.208	658.709	839.15	695.525	949.403	925.415	836.49
ENSBTAG00000015074	3461.11	0.521617	0.221249	2.3576	0.0183934	0.566442	1.43556	PTGDS	FALSE	2029.78	3782.96	5024.18	3772.6	3473.65	2984.51	3595	2589.87	1675.04	2525.14	7605.73	3547.99	4546.25	3697.3	2191.38	3520.84	3546.78	2191.04
ENSBTAG00000017271	73.732	0.745008	0.316261	2.35567	0.0184893	0.566442	1.67598	MASTL	FALSE	98.4846	188.304	107.889	96.3514	147.38	50.4519	71.6239	42.1336	40.6343	53.6076	47.8989	32.5986	54.0875	72.3028	37.0523	57.9297	37.119	91.3269
ENSBTAG00000021144	150.385	0.492564	0.208885	2.35807	0.0183703	0.566442	1.40694	PSTPIP1	FALSE	165.254	177.645	173.486	112.244	132.028	110.994	94.9233	134.469	125.289	109.449	289.432	179.818	121.697	264.015	169.382	94.4039	149.756	102.642
ENSBTAG00000007353	46.6896	0.700868	0.298384	2.34888	0.0188301	0.5672	1.62548	DLX4	FALSE	71.7769	47.076	74.2277	58.6055	68.5724	13.4538	43.1469	34.0654	31.6045	60.3086	89.683	14.722	49.2583	29.5784	35.9937	45.0564	25.5993	47.684
ENSBTAG00000014304	2235.57	-0.540125	0.229877	-2.34962	0.0187924	0.5672	-1.4541	TMEM47	FALSE	2565.61	1113.84	1533.75	1596.25	1296.74	3077.57	1467	1240.7	3144.65	1964.5	2099.4	2582.65	1549.22	2298.35	2826.56	3084.22	4409.48	2389.86
ENSBTAG00000048237	251.539	0.49821	0.212083	2.34912	0.0188176	0.5672	1.41246		FALSE	184.45	405.92	292.595	209.589	356.167	207.413	259.745	305.692	151.25	301.543	315.929	413.267	237.599	175.279	206.434	133.024	138.236	233.571
ENSBTAG00000018596	1339.33	-0.666078	0.283707	-2.34777	0.0188862	0.567652	-1.58675	PTPN21	FALSE	667.692	1355.43	773.349	1171.12	1376.57	3132.5	1973.54	1732.85	1094.87	1576.96	267.011	841.255	1258.5	1335.41	971.83	1651	1727.95	1200.18
ENSBTAG00000001279	162.66	-0.751482	0.321532	-2.33719	0.0194294	0.569134	-1.68352	MPP2	FALSE	199.473	57.7348	112.205	97.3447	105.417	449.582	162.233	62.7521	282.183	91.5797	91.7213	247.119	105.278	139.128	244.545	164.134	180.475	134.97
ENSBTAG00000002280	2975.38	-0.531908	0.227328	-2.33983	0.0192927	0.569134	-1.44584	KIF5B	FALSE	2842.7	2857.43	1646.82	2191.25	2340.67	6695.53	2695.82	3283.73	3834.3	2787.6	1018.11	3962.31	2197.31	2988.51	3295.54	2891.12	3327.91	2700.21
ENSBTAG00000003958	400.406	0.543159	0.232385	2.33732	0.0194225	0.569134	1.45716	TMEM220	FALSE	265.408	249.592	643.019	543.342	380.731	208.534	336.546	369.341	187.369	361.851	714.407	408.009	657.743	429.435	269.953	489.184	325.111	367.732
ENSBTAG00000004440	107.397	0.516566	0.220959	2.33784	0.0193957	0.569134	1.43055	SLC15A1	FALSE	131.869	119.022	151.908	103.305	103.37	93.0557	69.8981	156.88	50.7929	180.926	142.678	132.498	90.7898	83.2577	78.3392	63.2935	119.037	62.2316
ENSBTAG00000005376	744.666	-0.866983	0.370852	-2.33782	0.0193968	0.569134	-1.82385	FBXO30	FALSE	270.415	698.147	296.911	501.623	568.025	1111.06	774.056	1132.23	539.534	894.577	196.691	359.637	622.972	1041.82	287.95	1795.82	1908.43	404.101
ENSBTAG00000006590	838.218	0.18298	0.0781704	2.34079	0.0192432	0.569134	1.13523	NUDT16L1	FALSE	952.296	770.981	887.28	1026.09	877.113	701.842	818.929	778.126	880.411	929.199	940.652	789.728	923.351	753.702	832.089	669.409	789.739	766.984
ENSBTAG00000010253	382.068	0.38672	0.165287	2.33969	0.0193	0.569134	1.30742	SYTL1	FALSE	541.665	398.814	589.506	432.091	415.529	260.108	345.176	466.159	329.59	389.772	382.172	467.948	331.286	318.789	399.106	199.536	255.993	353.993
ENSBTAG00000011000	816.406	0.230031	0.098081	2.34531	0.0190111	0.569134	1.17286	HDAC10	FALSE	1106.7	895.333	1003.8	939.674	816.729	561.698	797.356	689.377	829.618	804.114	804.09	833.894	806.484	724.123	834.207	750.94	733.42	763.752
ENSBTAG00000015482	818.065	-0.271115	0.11572	-2.34286	0.0191365	0.569134	-1.20674	ANKRD13C	FALSE	858.819	711.47	752.635	679.426	705.17	1197.39	712.788	787.091	944.748	620.955	702.177	988.475	703.138	766.847	891.373	986.95	984.294	731.423
ENSBTAG00000018488	815.265	-0.600647	0.256399	-2.34262	0.0191488	0.569134	-1.5164	AFF1	FALSE	580.058	1088.97	426.378	749.952	797.283	1114.43	846.543	1421.78	679.496	705.834	170.194	507.908	760.123	844.628	738.929	998.75	916.455	1327.07
ENSBTAG00000020277	1145.21	-0.430683	0.183816	-2.34301	0.0191289	0.569134	-1.34787	PPP2R1B	FALSE	1045.77	1155.58	813.052	1130.39	1007.09	1772.54	990.654	1172.57	1167.11	1109.01	430.071	1145.16	730.182	1351.84	1302.12	1704.63	1369.56	1216.35
ENSBTAG00000024909	13254.9	0.294472	0.125589	2.34473	0.019041	0.569134	1.22644		FALSE	12757.1	11021.1	14570.2	13250.8	13790.2	10912.2	11158.7	10600.6	12428.5	11850.6	22876.3	17124.8	14335.1	12822.8	13264.7	11965.7	10928.3	12931.2
ENSBTAG00000000454	2123.62	0.3029	0.130005	2.32991	0.0198111	0.570864	1.23362	TMEM106C	FALSE	2231.76	2065.13	3002.77	2584.6	2032.61	1354.35	2134.91	2222.32	1924.49	2624.54	2736.35	1930.68	2216.62	1764.84	1799.68	1504.03	1770.19	2325.2
ENSBTAG00000002296	565.551	0.473545	0.202866	2.33428	0.019581	0.570864	1.38852	TMEM173	FALSE	392.269	832.269	838.083	619.828	692.889	313.923	673.092	374.72	281.054	539.427	896.83	413.267	581.441	652.916	438.276	451.637	618.223	569.783
ENSBTAG00000004643	1354.29	-0.177577	0.0760745	-2.33426	0.0195823	0.570864	-1.13098	WASL	FALSE	1229.39	1330.56	1240.29	1261.51	1400.11	1798.33	1350.5	1517.7	1336.42	1314.5	1048.68	1412.26	1289.41	1269.68	1336	1432.15	1498.84	1310.9
ENSBTAG00000011143	639.203	-0.474602	0.203713	-2.32976	0.0198188	0.570864	-1.38953	KPNA1	FALSE	459.038	625.312	362.507	541.356	550.627	1167.12	611.824	730.614	778.825	674.563	222.169	681.417	507.071	824.909	647.886	720.902	735.98	663.534
ENSBTAG00000017554	497.675	0.307618	0.131916	2.33193	0.0197044	0.570864	1.23766	RTN4IP1	FALSE	566.704	454.772	574.833	584.068	455.444	320.65	511.723	392.649	514.702	403.174	780.65	505.805	605.587	510.501	503.912	439.836	387.83	445.32
ENSBTAG00000017882	263.374	-0.836321	0.358818	-2.33076	0.0197658	0.570864	-1.78549	LRRC3	FALSE	303.8	215.839	151.045	190.716	164.779	201.808	208.831	222.322	525.989	247.935	39.7459	275.511	167.092	196.094	553.668	150.188	159.996	765.368
ENSBTAG00000023976	498.85	0.325584	0.13962	2.33193	0.0197043	0.570864	1.25317	ARHGAP25	FALSE	364.727	627.088	624.894	554.269	655.02	315.044	579.032	489.467	348.778	571.815	581.92	462.69	558.261	480.923	490.149	367.961	505.586	401.677
ENSBTAG00000034338	316.785	0.867278	0.372035	2.33117	0.0197442	0.570864	1.82422	MGC133619	FALSE	520.8	317.985	715.521	503.61	175.013	113.236	215.735	341.551	205.429	453.431	854.027	192.437	132.321	98.5947	189.496	126.587	313.592	232.762
ENSBTAG00000001209	2354.13	-0.714935	0.307088	-2.32811	0.0199063	0.571006	-1.64141	PHLDB2	FALSE	1210.19	2032.26	1236.84	1683.67	2098.11	6812.13	2476.63	2549.53	2343.25	2403.41	1453.27	972.701	2289.06	2939.22	1188.85	3938.14	3654.3	1092.69
ENSBTAG00000006579	2028.56	-0.622933	0.267502	-2.3287	0.0198749	0.571006	-1.54	P4HA3	FALSE	2377.82	833.157	3423.11	1655.85	1023.47	2629.1	4700.43	2168.53	1715.67	1496.55	1378.88	973.753	1900.79	1295.97	2136.33	1929.92	1775.31	3099.46
ENSBTAG00000000527	1942.43	-0.208736	0.089725	-2.32639	0.0199977	0.571256	-1.15567	ZFAND3	FALSE	2093.22	1610.36	1775.42	1661.81	1709.19	2528.2	1807.86	1685.34	2360.18	1814.84	1878.25	2123.12	1626.49	1872.2	2214.67	1951.37	2149.06	2102.14
ENSBTAG00000014001	1763.18	-0.538891	0.231608	-2.32673	0.0199794	0.571256	-1.45285	MAP1A	FALSE	1933.8	1229.31	1040.05	1269.45	1151.4	3347.76	1322.89	1183.33	2462.89	1622.75	917.213	1552.12	1335.77	2624.81	2074.93	2591.82	2658.49	1418.4
ENSBTAG00000003063	1447.06	-0.736444	0.316742	-2.32506	0.0200689	0.572108	-1.66606	SYNJ1	FALSE	583.396	1209.77	592.096	1178.07	1052.13	2561.83	1279.74	1833.26	1200.97	1637.27	502.429	680.365	1307.76	2422.14	1025.82	3013.42	2942.64	1023.99
ENSBTAG00000008433	1352.24	0.222165	0.095744	2.32041	0.0203188	0.576852	1.16648	PGAP2	FALSE	1461.41	1442.48	1571.73	1455.2	1339.72	911.497	1482.53	1283.73	1298.04	1345.77	1803.85	1140.95	1467.12	1411	1249.19	1239.05	1219.81	1217.15
ENSBTAG00000018509	97.6976	0.483365	0.208291	2.32062	0.0203074	0.576852	1.398	ETNK2	FALSE	77.6192	103.923	112.205	136.084	151.473	59.4211	91.4715	87.853	47.4067	130.669	96.8169	67.3004	105.278	138.033	50.8146	126.587	88.3176	87.2859
ENSBTAG00000002174	115.75	-0.825048	0.355748	-2.3192	0.0203844	0.577531	-1.77159	RERG	FALSE	134.373	79.0522	31.0721	98.338	50.15	383.434	79.3904	81.5778	178.34	104.982	94.7786	38.908	83.063	146.797	73.046	200.608	131.836	93.7515
ENSBTAG00000006176	52.2786	-1.15782	0.500569	-2.31301	0.0207221	0.57828	-2.2312	GRIA4	FALSE	33.3846	16.8763	22.4409	37.7459	4.09388	121.085	26.7511	14.3433	39.5056	68.1263	46.8798	21.0314	19.317	67.9208	32.8178	168.425	157.436	42.8347
ENSBTAG00000008101	1284.78	-0.839196	0.363307	-2.30988	0.0208948	0.57828	-1.78905	PCSK5	FALSE	1775.23	1094.3	874.333	923.781	774.766	976.524	1240.04	1059.61	2407.58	1000.68	281.279	1017.92	892.444	877.493	2835.03	659.754	477.427	3957.77
ENSBTAG00000008403	2089.61	-0.372553	0.161039	-2.31344	0.0206985	0.57828	-1.29464	ROCK1	FALSE	1652.54	2180.6	1462.98	1756.18	1933.33	3844.43	1859.63	2580.91	2195.38	2087.35	1201.55	1984.31	1856.36	2360.79	1781.69	2508.14	2533.05	1833.81
ENSBTAG00000010155	1764.28	0.757029	0.327749	2.30979	0.0209	0.57828	1.69001		FALSE	1392.14	2143.29	3703.62	1635.99	1326.42	1345.38	1608.52	2238.46	1644.56	964.937	5219.96	1909.65	1554.05	1704.59	680.704	508.494	791.019	1385.26
ENSBTAG00000013760	1829.12	-1.69666	0.734034	-2.31142	0.0208097	0.57828	-3.2415	COL4A6	FALSE	454.865	247.815	140.687	772.798	326.487	5642.76	436.647	429.404	1537.33	3026.6	504.467	494.237	362.193	2832.95	561.078	6482.76	8397.85	273.173
ENSBTAG00000016618	1109.12	-0.367644	0.159151	-2.31003	0.0208867	0.57828	-1.29024	DSTYK	FALSE	754.492	994.814	794.064	949.608	1061.34	1432.83	1070.91	1108.92	1062.14	1210.64	850.969	883.318	1050.84	1272.97	905.135	1785.09	1808.59	967.419
ENSBTAG00000017981	21.704	-1.96284	0.847214	-2.31681	0.020514	0.57828	-3.89827	ADRB3	FALSE	12.5192	0.888227	6.9049	8.93982	1.02347	80.723	0	6.27521	68.8526	5.58413	30.5738	2.10314	0	26.2919	25.4073	57.9297	55.0385	1.61641
ENSBTAG00000019639	327.928	-0.342948	0.148164	-2.31465	0.0206323	0.57828	-1.26835	SNX16	FALSE	275.423	288.674	248.577	327.793	411.435	403.615	347.764	424.025	332.976	366.319	173.251	258.686	307.14	272.779	295.36	478.456	371.19	319.24
ENSBTAG00000020308	20978.6	-0.227287	0.0982497	-2.31336	0.0207026	0.57828	-1.17063	EIF4G2	FALSE	19495.8	20396.4	17195.8	18324.6	18291.4	30057	21141.1	20809.5	23078	19508.7	16261.2	25569.9	18126.1	21827.8	23305.9	22254.6	20583.1	21387.5
ENSBTAG00000020510	63.9538	-0.926987	0.40012	-2.31677	0.0205162	0.57828	-1.9013	EPHA10	FALSE	34.2192	21.3175	28.4827	40.7258	19.4459	70.6326	63.8575	29.5831	100.457	65.8927	31.5929	32.5986	35.7364	146.797	70.9287	173.789	138.236	46.8758
ENSBTAG00000030367	18.4881	0.841331	0.363545	2.31424	0.0206545	0.57828	1.7917	RNF186	FALSE	10.0154	20.4292	29.3458	15.893	22.5163	8.96922	9.49233	20.6186	19.1884	18.986	61.1475	11.5673	27.0438	13.146	9.52774	12.8733	11.5197	10.5066
ENSBTAG00000033464	434.587	0.722439	0.312805	2.30956	0.0209128	0.57828	1.64997	SPA17	FALSE	781.2	330.42	800.969	427.125	220.046	245.533	267.511	363.962	361.194	512.623	1272.89	357.533	270.438	294.689	383.227	154.479	413.429	365.308
ENSBTAG00000001465	193.636	-0.534564	0.231677	-2.30737	0.0210343	0.580481	-1.4485	P2RY1	FALSE	154.404	285.121	75.9539	114.231	214.929	276.925	214.009	153.294	193.013	148.538	93.7595	196.643	176.75	153.369	266.777	314.322	282.872	170.531
ENSBTAG00000005092	1235.66	0.290305	0.125967	2.30461	0.0211882	0.582792	1.2229	ROR2	FALSE	1174.3	1234.64	1416.37	1569.44	1295.71	1183.94	1442.83	873.151	1071.17	1248.61	1133.27	1383.86	1753.98	1236.82	814.093	1345.26	915.175	1149.26
ENSBTAG00000007461	479.758	0.295103	0.128098	2.30373	0.0212379	0.582792	1.22697	C5orf34	FALSE	524.138	432.567	613.673	541.356	471.819	301.59	459.946	465.262	392.799	518.207	735.808	445.865	548.602	395.474	401.224	511.712	456.948	418.649
ENSBTAG00000012761	6758.07	0.295182	0.128139	2.30361	0.0212446	0.582792	1.22704	PTK7	FALSE	4889.18	10052.1	7586.76	6930.35	9051.56	5972.38	7715.54	6751.23	5070.26	6561.35	6690.56	6207.41	7667.87	8000.41	5405.41	5737.18	5834.08	5521.64
ENSBTAG00000005078	59.0602	0.634114	0.275408	2.30245	0.0213097	0.583421	1.55198	UCHL1	FALSE	60.0923	74.6111	111.342	44.6991	61.4082	16.8173	77.6645	42.1336	50.7929	44.673	126.372	55.7332	61.8143	61.3478	41.2869	27.8921	48.6387	55.766
ENSBTAG00000000186	524.789	0.26864	0.117656	2.28327	0.0224146	0.586731	1.20467	FLAD1	FALSE	636.811	511.619	529.088	610.888	602.823	354.284	495.327	489.467	591.455	633.24	696.062	488.98	502.241	466.681	507.088	400.144	385.27	544.729
ENSBTAG00000001464	87.1291	-0.71421	0.311244	-2.29469	0.0217507	0.586731	-1.64058	GPR156	FALSE	89.3038	46.1878	53.513	59.5988	61.4082	121.085	75.0757	46.6159	68.8526	80.4114	80.5109	68.352	57.9509	79.9712	71.9874	218.845	239.354	49.3004
ENSBTAG00000001505	433.828	-0.49781	0.217948	-2.28408	0.0223671	0.586731	-1.41207	GRK4	FALSE	371.404	371.279	349.561	402.292	379.707	615.513	364.16	380.995	300.243	462.366	384.21	325.986	330.32	288.116	378.992	911.856	867.817	324.089
ENSBTAG00000001671	2071.59	-0.185968	0.0814329	-2.28369	0.0223896	0.586731	-1.13758	RTF1	FALSE	1741.01	1966.53	1785.78	2015.43	2145.19	2466.54	2167.7	2272.52	1948.19	2073.94	1700.92	1802.39	2102.65	2187.71	1885.43	2462.01	2536.89	2027.78
ENSBTAG00000001721	809.271	-0.533409	0.232308	-2.29613	0.0216686	0.586731	-1.44734	GYG1	FALSE	860.488	558.695	535.993	541.356	537.321	1885.78	548.829	551.322	939.105	633.24	967.15	749.769	470.368	895.021	839.5	1107.1	1240.29	705.561
ENSBTAG00000002578	5802.37	-0.145182	0.0633035	-2.29343	0.0218234	0.586731	-1.10587	ZMYND11	FALSE	5409.98	5538.98	4861.05	5588.38	6346.53	6522.87	5764.43	6181.08	5907.78	6101.22	4923.39	5361.95	5631.86	5652.76	5438.22	6641.53	6525.26	6045.36
ENSBTAG00000002918	265.256	0.40033	0.175345	2.28309	0.0224249	0.586731	1.31981	RAD51	FALSE	418.977	322.426	388.401	299.981	386.871	179.384	264.059	198.117	216.716	214.43	295.546	230.294	211.521	204.858	247.721	207.045	177.915	310.35
ENSBTAG00000005198	415.561	0.747975	0.325716	2.2964	0.0216529	0.586731	1.67943	FGF1	FALSE	265.408	466.319	693.08	344.68	1041.89	108.752	530.707	492.156	180.597	288.141	504.467	389.08	608.485	465.586	128.095	381.907	381.43	209.325
ENSBTAG00000005482	737.144	-0.206821	0.0905671	-2.28362	0.0223937	0.586731	-1.15414		FALSE	864.661	548.924	765.581	778.758	645.809	771.353	791.315	678.619	864.608	680.147	589.054	680.365	652.914	691.258	824.679	752.013	814.058	874.475
ENSBTAG00000005960	1283.07	-0.681481	0.297939	-2.28732	0.0221773	0.586731	-1.60378	EPB41L2	FALSE	781.2	1149.37	649.924	908.882	897.583	2895.94	990.654	961.004	1370.28	1384.86	441.281	959.031	996.756	1946.7	886.08	2281.79	2703.29	890.639
ENSBTAG00000007031	184.651	0.288629	0.126008	2.29057	0.0219884	0.586731	1.22148	OXSM	FALSE	233.692	181.198	213.189	180.783	194.459	98.6615	177.765	181.085	164.795	194.328	235.418	175.612	239.53	161.038	183.144	160.916	163.836	184.27
ENSBTAG00000010169	2023.55	-0.185051	0.0808808	-2.28795	0.0221406	0.586731	-1.13686	SUCO	FALSE	1927.13	1778.23	1782.33	2038.28	1798.24	2362.27	1966.64	2463.47	2250.69	2051.61	1477.73	2253.51	1965.5	2002.57	2095.04	2148.76	2146.5	1915.44
ENSBTAG00000011173	407.578	0.453662	0.197999	2.29123	0.02195	0.586731	1.36951	FAM189A2	FALSE	368.9	338.415	661.145	476.79	448.28	224.231	442.688	453.608	260.737	399.823	765.363	293.388	506.105	373.564	267.835	359.378	380.15	316.007
ENSBTAG00000011437	1540.46	-0.555947	0.243443	-2.28368	0.0223901	0.586731	-1.47013		FALSE	1217.7	1431.82	1241.16	1031.06	1399.08	3342.16	1428.16	2886.6	1956.09	1229.62	820.396	2081.05	1216.97	1073.59	2016.71	989.095	837.098	1529.93
ENSBTAG00000011752	1134.59	-1.26703	0.551963	-2.29549	0.0217049	0.586731	-2.40665	SYNM	FALSE	529.146	365.061	147.592	630.754	404.27	4444.25	375.378	667.862	1471.87	1383.75	410.707	189.282	454.915	2465.96	524.026	2549.98	3150	257.817
ENSBTAG00000011971	627.097	-1.25686	0.547262	-2.29663	0.02164	0.586731	-2.38974	NRP2	FALSE	199.473	420.131	66.4597	369.513	317.275	1960.9	277.866	434.783	590.327	680.147	125.352	91.4865	287.823	1318.98	243.487	1808.69	1899.47	195.585
ENSBTAG00000012601	23.8523	0.986439	0.432111	2.28284	0.02244	0.586731	1.98129	TEKT4	FALSE	49.2423	24.8704	57.8286	39.7325	22.5163	1.12115	21.5735	18.8256	13.5448	39.0889	35.6694	12.6188	19.317	5.47748	14.8209	10.7277	14.0796	28.2871
ENSBTAG00000013192	228.283	0.364568	0.159835	2.2809	0.0225544	0.586731	1.2875	CEP19	FALSE	248.715	170.54	278.785	223.496	226.187	119.963	229.542	211.564	209.944	233.416	381.153	316.522	238.565	218.004	160.913	232.791	199.675	209.325
ENSBTAG00000015182	441.975	0.426145	0.186921	2.27981	0.0226188	0.586731	1.34364	STARD10	FALSE	642.654	426.349	656.829	472.817	334.674	263.471	321.013	383.684	367.967	585.216	739.885	444.814	336.115	347.272	538.847	310.031	350.711	433.197
ENSBTAG00000016734	17.5545	0.779788	0.339448	2.29722	0.021606	0.586731	1.71688	TAS1R1	FALSE	8.34615	40.8584	15.536	27.8128	31.7275	7.84807	10.3553	11.654	15.8022	13.4019	9.17213	24.1861	25.1121	19.7189	17.9968	11.8005	7.67979	16.9723
ENSBTAG00000017895	24.1884	0.814045	0.357028	2.28006	0.0226042	0.586731	1.75813	CLEC10A	FALSE	25.0385	11.547	25.8934	17.8796	23.5398	24.6654	17.2588	26.8938	10.1586	62.5422	23.4399	48.3722	42.4973	18.6234	9.52774	23.601	16.6396	7.27382
ENSBTAG00000022890	315.009	-0.671543	0.293608	-2.28721	0.0221836	0.586731	-1.59278		FALSE	181.946	233.604	160.539	316.867	253.82	546.002	269.237	428.507	233.647	424.394	148.792	102.002	280.096	391.092	214.903	607.189	631.023	246.502
ENSBTAG00000023384	130.239	0.488596	0.212817	2.29585	0.0216847	0.586731	1.40308		FALSE	233.692	129.681	163.128	120.191	91.0888	65.0269	155.329	82.4742	130.933	153.005	225.227	107.26	138.116	131.46	91.0429	82.6034	129.277	114.765
ENSBTAG00000025320	2311.75	-0.344417	0.150923	-2.28207	0.0224855	0.586731	-1.26964	AKAP1	FALSE	1956.34	2255.21	1498.36	2174.36	2491.12	3867.98	2304.05	2423.13	2501.27	2234.77	1257.6	2381.8	2112.31	2281.92	2152.21	3176.48	2095.3	2447.24
ENSBTAG00000025329	694.248	-0.395572	0.173217	-2.28367	0.0223908	0.586731	-1.31546	IRF2BPL	FALSE	1008.22	510.731	588.643	560.229	688.795	1037.07	588.524	666.965	989.898	505.922	477.97	646.715	519.627	580.613	1091.46	563.205	660.462	811.436
ENSBTAG00000026893	63.4159	1.2238	0.536398	2.28152	0.022518	0.586731	2.33561	EXOC3L4	FALSE	50.0769	95.9285	208.01	72.5119	116.676	11.2115	10.3553	138.951	19.1884	61.4254	29.5546	127.24	15.4536	73.3983	25.4073	12.8733	62.7183	10.5066
ENSBTAG00000034827	599.95	-0.724372	0.316204	-2.29084	0.0219728	0.586731	-1.65218	PDGFD	FALSE	185.285	588.895	365.097	545.329	423.716	665.965	868.979	849.843	469.552	591.917	127.391	268.15	758.191	797.521	403.341	1138.21	1130.21	621.508
ENSBTAG00000045835	506.71	0.502327	0.218998	2.29375	0.0218049	0.586731	1.4165	HOXB5	FALSE	338.019	486.748	684.449	637.707	862.785	332.982	456.495	601.524	380.383	608.67	906.002	253.428	635.528	416.289	326.06	397.998	398.069	397.636
ENSBTAG00000004296	62.3392	0.92538	0.406432	2.27684	0.0227959	0.590217	1.89918	MORN5	FALSE	134.373	58.623	168.307	65.5587	18.4224	25.7865	31.9287	55.5804	37.2481	77.0609	164.079	47.3206	35.7364	19.7189	37.0523	25.7465	67.8382	51.725
ENSBTAG00000007859	89.8573	0.779014	0.343189	2.26993	0.023212	0.599867	1.71596	VSIG1	FALSE	69.2731	143.005	162.265	152.97	50.15	22.4231	105.279	102.196	56.4366	71.4768	89.683	117.776	94.6532	152.274	105.864	17.1643	66.5582	37.9855
ENSBTAG00000007273	26.8895	1.01077	0.445682	2.26792	0.0233344	0.600784	2.01499	TF	FALSE	24.2038	59.5112	22.4409	29.7994	35.8214	10.0904	13.807	56.4769	3.38619	24.5702	33.6311	22.0829	37.6681	56.9658	4.23455	11.8005	29.4392	8.08203
ENSBTAG00000008789	2761.7	-0.274684	0.121094	-2.26836	0.0233075	0.600784	-1.20973		FALSE	2958.71	2186.82	2452.1	2369.05	2389.8	3334.31	2628.51	2201.7	4044.25	2327.46	2774.06	3062.17	2354.74	2383.8	3057.35	3083.15	3727.26	2375.31
ENSBTAG00000021779	1185.37	0.383541	0.16922	2.26653	0.023419	0.601509	1.30454	MGST2	FALSE	1434.7	1028.57	1611.43	1354.88	869.949	913.74	876.746	1097.27	775.439	1301.1	2120.8	1103.1	1224.7	1175.47	1040.64	841.053	1557.72	1009.45
ENSBTAG00000039080	39.9454	-1.10256	0.486562	-2.26603	0.0234495	0.601509	-2.14736	SLC22A3	FALSE	34.2192	7.99404	7.76802	21.8529	11.2582	151.356	15.5329	22.4115	94.8135	40.2057	27.5164	36.8049	14.4877	62.4433	34.9351	67.5846	52.4786	15.3559
ENSBTAG00000000575	12586.8	-1.06869	0.47197	-2.26432	0.0235545	0.601968	-2.09753	TNC	FALSE	12262.2	13368.7	3549.12	3395.15	5710.96	45713.9	3380.13	2204.39	25280.2	10588.6	4251.79	15314	3257.81	12901.7	29549.8	10435.9	14563.4	10834
ENSBTAG00000046744	845.786	0.461908	0.203952	2.26479	0.0235256	0.601968	1.37736	PALM3	FALSE	763.673	868.686	1298.99	1082.71	918.052	339.709	791.315	975.347	731.418	1192.77	973.264	533.145	1062.43	938.84	780.216	514.93	486.387	972.268
ENSBTAG00000000341	1620.74	-0.556592	0.245972	-2.26283	0.0236462	0.603197	-1.47079	ISOC1	FALSE	2216.74	716.799	1395.65	1152.24	876.09	1636.88	1222.78	862.393	2785.71	1297.75	1032.37	1906.49	1107.83	1700.21	2808.57	1907.39	2341.06	2206.39
ENSBTAG00000008787	2025.79	0.409292	0.181055	2.26059	0.0237847	0.605613	1.32803	FAM171A1	FALSE	1227.72	2795.25	2091.32	2457.46	2482.94	1431.71	2337.7	2163.16	1296.91	1632.8	2952.41	1833.94	2759.43	2524.02	1161.33	1541.57	2000.59	1774
ENSBTAG00000017026	24.6931	0.891412	0.394543	2.25935	0.0238615	0.60645	1.85499	DEPDC1B	FALSE	26.7077	57.7348	50.9237	25.8261	42.9857	16.8173	24.1623	8.96459	4.51493	10.0514	32.612	8.41255	31.873	23.0054	20.1141	9.65494	30.7192	19.3969
ENSBTAG00000008661	127.194	0.391685	0.173417	2.25862	0.0239068	0.606486	1.31192	C11orf52	FALSE	143.554	135.899	174.349	146.017	137.145	79.6019	89.7456	107.575	168.181	113.916	144.716	174.56	121.697	130.364	146.092	63.2935	88.3176	124.463
ENSBTAG00000045633	799.424	-0.77196	0.342208	-2.25582	0.0240818	0.609808	-1.70759	AGTR1	FALSE	1076.65	830.492	611.084	356.599	427.81	267.956	347.764	931.421	1773.24	666.745	287.393	726.634	372.818	725.219	1646.18	901.128	782.059	1658.43
ENSBTAG00000000497	1277.03	0.375293	0.166512	2.25385	0.0242055	0.610405	1.2971	AKR1A1	FALSE	1722.65	1353.66	1787.51	1294.29	1161.64	735.476	1297.86	953.832	1286.75	1161.5	2266.53	1059.98	1195.72	1212.71	1062.87	1193.99	1361.88	877.708
ENSBTAG00000009107	456.794	0.279526	0.12405	2.25334	0.0242378	0.610405	1.2138	CBX8	FALSE	422.315	471.649	497.153	511.556	553.697	280.288	427.155	378.306	506.801	480.235	620.647	347.018	568.885	483.114	365.23	418.381	436.468	453.402
ENSBTAG00000018142	155.679	0.674583	0.29925	2.25425	0.0241806	0.610405	1.59614	DTL	FALSE	331.342	285.121	195.064	163.897	255.867	69.5115	143.248	57.3734	81.2687	70.36	147.773	159.838	111.073	146.797	117.509	127.66	104.957	233.571
ENSBTAG00000000802	173.32	-0.537074	0.238519	-2.2517	0.0243414	0.611722	-1.45103	LYVE1	FALSE	187.788	96.8168	171.759	186.743	86.9949	354.284	180.354	279.695	167.052	84.8787	194.653	157.735	91.7556	184.043	156.678	207.045	208.634	122.847
ENSBTAG00000002293	357.94	-0.475066	0.211116	-2.25026	0.0244324	0.611722	-1.38998	ARL5A	FALSE	267.912	357.956	174.349	284.088	320.346	607.665	317.562	437.472	366.838	412.109	169.175	242.912	315.833	506.119	280.539	443.055	532.466	406.526
ENSBTAG00000002394	1103.59	0.17449	0.0776697	2.24657	0.0246677	0.611722	1.12857	TMEM44	FALSE	989.854	1229.31	1218.72	1227.74	1236.35	929.436	1228.83	1073.06	966.194	1152.56	1186.26	942.206	1205.38	1240.1	1056.52	956.912	953.574	1071.68
ENSBTAG00000004066	239.916	-0.525005	0.234233	-2.24138	0.0250012	0.611722	-1.43894	PARP8	FALSE	229.519	212.286	138.098	209.589	171.943	590.848	184.669	199.014	169.31	236.767	160.003	168.251	183.511	296.88	202.2	319.686	377.59	268.323
ENSBTAG00000006099	2480.3	-0.180342	0.0803606	-2.24416	0.0248221	0.611722	-1.13315	PIP5K1A	FALSE	2187.53	2342.25	2184.54	2447.52	2435.86	3179.59	2926.23	2602.42	2513.69	2449.2	2029.08	2822.41	2467.74	2051.86	2727.05	2503.85	2411.46	2363.18
ENSBTAG00000006836	286.312	-0.490814	0.218946	-2.24171	0.0249799	0.611722	-1.40524	FBXO33	FALSE	190.292	289.562	195.927	253.295	283.501	593.09	276.14	354.998	269.767	283.674	100.893	229.242	234.701	364.8	264.659	356.16	380.15	232.762
ENSBTAG00000009972	36.2694	0.557963	0.248989	2.24092	0.0250314	0.611722	1.47219	INHA	FALSE	39.2269	32.8644	60.4179	42.7125	34.798	17.9384	33.6546	30.4796	18.0597	31.2711	68.2814	37.8565	38.6339	36.1514	17.9968	40.7653	49.9187	21.8215
ENSBTAG00000011420	171.94	0.351596	0.156904	2.24083	0.0250369	0.611722	1.27597	CA9	FALSE	237.865	162.546	224.409	192.703	170.919	132.296	138.933	107.575	156.894	205.496	259.877	149.323	164.194	134.746	181.027	123.369	152.316	200.434
ENSBTAG00000012335	734.093	0.741622	0.329572	2.25026	0.0244324	0.611722	1.67205	UBA7	FALSE	403.119	826.051	659.418	662.54	552.673	648.026	512.586	450.022	566.623	423.277	583.959	1371.25	613.314	2841.72	408.634	496.693	780.779	412.992
ENSBTAG00000013042	1549.45	-0.229181	0.102206	-2.24234	0.0249395	0.611722	-1.17217	EXOC5	FALSE	1698.44	1470.9	1229.94	1439.31	1414.43	2071.89	1522.22	1726.58	1786.78	1492.08	1143.46	1857.07	1299.07	1347.46	1811.33	1440.73	1601.24	1537.2
ENSBTAG00000016805	227.152	-0.822234	0.366946	-2.24075	0.0250423	0.611722	-1.76814	SGMS2	FALSE	196.969	136.787	65.5966	129.131	134.074	644.663	131.167	234.872	256.222	250.169	222.169	113.569	132.321	312.216	115.392	374.397	545.265	93.7515
ENSBTAG00000017135	3296.98	0.349965	0.155592	2.24925	0.0244968	0.611722	1.27453	CTSS	FALSE	2790.95	3442.77	4650.45	3176.62	3414.29	2404.87	3246.38	3374.27	2482.08	2801	6308.38	3313.49	3101.34	3461.77	3019.24	2294.66	3025.84	3037.23
ENSBTAG00000018160	233.993	0.709441	0.315898	2.24579	0.0247174	0.611722	1.63517	LAMA1	FALSE	229.519	679.494	327.983	294.021	234.374	77.3596	189.847	167.638	117.388	266.921	275.164	105.157	202.828	213.622	158.796	112.641	172.795	386.321
ENSBTAG00000020028	753.049	0.504795	0.224634	2.24719	0.0246282	0.611722	1.41892	RBP1	FALSE	523.304	969.056	1205.77	633.734	680.607	615.513	940.603	830.121	540.662	657.81	1667.29	701.396	702.172	927.885	470.035	425.89	494.067	568.975
ENSBTAG00000021417	801.444	-0.285813	0.12736	-2.24413	0.024824	0.611722	-1.2191	DMWD	FALSE	903.054	563.136	670.639	777.764	826.963	1066.22	833.599	709.995	967.323	779.544	603.322	879.112	748.533	548.844	901.959	981.586	991.973	672.425
ENSBTAG00000022893	45.2769	-2.0386	0.906692	-2.24839	0.0245511	0.611722	-4.10847		FALSE	0	31.0879	20.7147	0	0	3.36346	25.0252	34.0654	150.121	31.2711	30.5738	27.3408	0	49.2973	176.793	16.0916	57.5985	161.641
ENSBTAG00000047225	19.3115	0.924995	0.412654	2.24157	0.0249889	0.611722	1.89868	BCL2L14	FALSE	6.67692	33.7526	30.209	29.7994	23.5398	14.575	9.49233	34.0654	10.1586	25.687	16.306	35.7533	9.65849	33.9604	12.7037	3.21831	5.11986	12.9312
ENSBTAG00000000061	117.366	-1.06772	0.488108	-2.18747	0.0287085	0.612021	-2.09612	PCDH7	FALSE	92.6423	57.7348	17.2623	55.6255	49.1265	382.313	29.3399	41.2371	230.261	131.785	34.6503	97.7959	36.7022	215.813	161.972	177.007	249.593	51.725
ENSBTAG00000000422	1364.3	-0.31489	0.14544	-2.16508	0.0303813	0.612021	-1.24392	TSHZ1	FALSE	1253.59	1022.35	1025.38	1091.65	1204.62	1872.33	1387.61	1031.82	1901.91	1220.69	1086.39	1677.25	1266.23	1459.2	1376.23	1967.46	1612.76	1099.96
ENSBTAG00000000641	304.442	0.329714	0.150307	2.1936	0.028264	0.612021	1.25676	SKAP1	FALSE	348.869	300.221	410.842	350.64	345.933	236.563	271.826	348.722	312.659	213.314	408.669	241.861	412.417	316.598	262.542	220.991	191.995	285.296
ENSBTAG00000000874	4376.4	-0.429002	0.194957	-2.2005	0.0277714	0.612021	-1.3463	CAST	FALSE	4089.61	3457.87	3467.12	3364.35	2813.52	9326.87	3550.99	3880.77	5218.13	3566.02	3971.53	5014.93	3034.7	5145.55	5131.22	4722.34	6087.52	2932.16
ENSBTAG00000001471	258.62	0.451323	0.204069	2.21162	0.0269929	0.612021	1.36729	POC1A	FALSE	343.862	405.032	377.18	304.947	304.994	153.598	297.714	190.946	159.151	232.3	306.757	180.87	251.121	231.15	243.487	138.388	180.475	353.185
ENSBTAG00000001511	895.567	-0.341581	0.152966	-2.23305	0.0255456	0.612021	-1.26714	BCL6	FALSE	782.035	817.169	691.354	660.553	797.283	1743.39	788.726	933.214	1000.06	877.825	758.229	924.329	797.791	897.212	977.123	1044.88	1003.49	625.549
ENSBTAG00000001564	854.19	-0.584879	0.269056	-2.17382	0.0297188	0.612021	-1.49991	PDE4DIP	FALSE	627.631	821.61	411.705	663.533	591.565	2241.18	684.311	839.085	1098.26	863.306	352.617	552.074	781.372	1323.36	652.121	1202.58	1004.77	664.343
ENSBTAG00000001728	781.805	0.686881	0.311956	2.20185	0.0276757	0.612021	1.6098	IGSF10	FALSE	510.785	674.164	1996.38	1012.19	699.03	236.563	920.756	665.172	503.414	935.9	931.48	239.758	1174.47	1226.96	392.755	773.468	620.783	558.468
ENSBTAG00000001785	13.3315	1.61711	0.733683	2.2041	0.027517	0.612021	3.06761	TGM3	FALSE	59.2577	8.88227	12.0836	0.993313	1.02347	215.261	0.862939	4.48229	5.64366	3.35048	7.13388	8.41255	14.4877	74.4938	9.52774	1.07277	11.5197	8.89023
ENSBTAG00000002922	451.607	-0.727299	0.335691	-2.16657	0.0302673	0.612021	-1.65554	GAB4	FALSE	152.735	516.06	226.999	433.085	533.228	808.351	589.387	580.009	258.48	412.109	107.008	197.695	365.091	553.226	312.298	1077.06	686.062	320.048
ENSBTAG00000002941	839.757	0.230726	0.106285	2.17083	0.0299442	0.612021	1.17343	FES	FALSE	777.027	967.279	967.55	1032.05	1003	644.663	953.548	781.712	719.002	846.554	823.453	620.426	1011.24	941.031	816.21	761.668	697.581	751.629
ENSBTAG00000003036	25.8494	-0.654122	0.296775	-2.2041	0.0275174	0.612021	-1.57366	PPFIA2	FALSE	19.1962	13.3234	37.977	11.9198	22.5163	23.5442	15.5329	30.4796	62.0802	26.8038	12.2295	25.2377	16.4194	19.7189	31.7591	23.601	42.2389	30.7117
ENSBTAG00000003039	2319.78	0.381831	0.173813	2.19679	0.0280355	0.612021	1.30299	PSMB8	FALSE	3085.57	2256.1	2901.79	2240.91	2329.42	1544.95	2085.72	1845.81	2096.05	1760.12	4548.36	2734.08	1912.38	2103.35	2662.47	1614.52	1718.99	2315.5
ENSBTAG00000003060	55.3195	0.802046	0.36876	2.17498	0.0296315	0.612021	1.74357	NTRK1	FALSE	12.5192	71.0582	127.741	76.4851	47.0796	25.7865	49.1875	21.515	30.4758	44.673	31.5929	150.374	57.9509	63.5388	41.2869	56.8569	29.4392	58.1906
ENSBTAG00000003305	163.328	0.463058	0.212708	2.17696	0.0294833	0.612021	1.37846	NCF1	FALSE	140.215	148.334	178.664	172.837	227.21	109.873	167.41	139.848	110.616	159.706	200.768	98.8475	151.638	383.424	111.157	149.115	131.836	158.408
ENSBTAG00000003381	1545.33	-0.216724	0.097982	-2.21188	0.026975	0.612021	-1.16209	PAPD7	FALSE	1606.63	1456.69	1273.09	1338.99	1695.89	2071.89	1625.78	1458.54	1782.27	1196.12	1182.19	1716.16	1385.99	1562.18	1761.57	1618.81	1488.6	1594.58
ENSBTAG00000003470	106.439	0.57415	0.263833	2.17619	0.0295412	0.612021	1.4888	TTYH1	FALSE	109.335	58.623	248.577	97.3447	101.323	60.5423	84.568	48.4088	76.7538	99.3975	186.5	169.303	97.5507	77.7802	91.0429	84.749	119.037	105.066
ENSBTAG00000003557	2455.27	-0.170394	0.0783549	-2.17465	0.0296565	0.612021	-1.12537	CCDC117	FALSE	2576.46	1888.37	2144.84	2388.92	2470.66	2745.7	2476.63	2685.79	2676.22	2375.49	2424.5	2367.08	2061.12	2559.08	2151.15	2987.67	2749.37	2465.83
ENSBTAG00000003946	850.468	0.539787	0.246489	2.18991	0.0285309	0.612021	1.45376	NECAB3	FALSE	716.1	617.318	1377.53	1140.32	938.521	300.469	941.466	504.706	519.217	934.783	1299.38	682.468	1638.08	530.22	772.806	677.992	887.016	830.024
ENSBTAG00000004035	2076.31	0.282211	0.127541	2.2127	0.026918	0.612021	1.21606	SDK1	FALSE	2149.97	3104.35	2128.44	2282.63	2569.93	1642.49	2027.91	2225.01	1830.8	2383.31	1354.42	1899.13	2406.89	2265.49	1896.02	1757.2	1555.16	1894.43
ENSBTAG00000004112	754.404	0.399629	0.182232	2.19297	0.0283093	0.612021	1.31917	GAMT	FALSE	1066.64	553.365	1003.8	878.089	754.297	470.884	712.788	569.251	670.467	727.053	1432.89	557.332	889.547	589.377	572.723	812.088	705.261	613.426
ENSBTAG00000004585	289.749	0.369167	0.169344	2.17999	0.0292583	0.612021	1.29161	CCDC30	FALSE	180.277	273.574	400.484	420.172	319.322	247.775	283.907	315.554	189.627	341.749	431.09	247.119	340.945	266.206	206.434	262.829	287.992	200.434
ENSBTAG00000004824	101.601	-1.13704	0.512832	-2.21717	0.0266113	0.612021	-2.19929	REEP1	FALSE	60.9269	22.2057	14.6729	79.4651	22.5163	311.681	49.1875	38.5477	160.28	113.916	120.257	44.1659	61.8143	122.696	32.8178	231.719	307.192	34.7527
ENSBTAG00000005182	1400.6	0.777133	0.357744	2.17232	0.0298317	0.612021	1.71372	BoLA	FALSE	2601.5	1849.29	1522.53	2283.63	1003	1449.65	569.54	921.56	460.523	859.956	1141.42	2600.53	771.713	2553.6	2787.39	446.273	638.703	750.012
ENSBTAG00000005225	894.986	-0.210124	0.0970935	-2.16414	0.0304537	0.612021	-1.15679	RAD52	FALSE	857.985	772.758	815.642	838.356	889.395	973.161	1082.13	758.404	1079.07	778.427	780.65	989.526	858.639	784.375	835.265	1253	915.175	847.805
ENSBTAG00000005410	93.0882	-0.441351	0.198879	-2.2192	0.0264733	0.612021	-1.35788	RGS7	FALSE	68.4385	70.1699	84.5851	71.5186	78.8071	160.325	64.7204	93.2317	108.358	85.9956	120.257	51.5269	88.8581	82.1622	92.1015	169.498	98.5574	86.4777
ENSBTAG00000005462	2077.77	-0.161911	0.0723145	-2.23898	0.0251569	0.612021	-1.11877	FXR2	FALSE	2070.68	1749.81	1877.27	2251.84	2116.53	2503.53	2318.72	2063.65	2223.6	2033.74	1655.06	2248.25	1945.22	1787.85	2157.5	2139.11	2091.46	2165.98
ENSBTAG00000005772	57.1406	0.63784	0.292049	2.18402	0.0289609	0.612021	1.556	SPDYC	FALSE	44.2346	67.5053	118.246	87.4116	32.751	20.1808	57.8169	60.0627	54.1791	83.7619	92.7404	67.3004	51.19	35.0559	41.2869	22.5282	33.2791	58.9988
ENSBTAG00000005845	264.314	0.229683	0.105527	2.17652	0.0295163	0.612021	1.17258	MPI	FALSE	304.635	278.015	298.637	256.275	251.773	200.686	236.445	235.769	244.935	242.351	380.134	216.623	293.618	305.643	235.018	267.12	252.153	257.817
ENSBTAG00000006563	26.8222	0.693314	0.318664	2.17569	0.0295784	0.612021	1.61699	KLHL40	FALSE	26.7077	19.541	38.8401	42.7125	28.6571	32.5134	12.0811	11.654	20.3172	17.8692	50.9563	57.8363	24.1462	15.3369	28.5832	25.7465	11.5197	17.7805
ENSBTAG00000006835	1728.91	-0.479647	0.217473	-2.20555	0.0274158	0.612021	-1.3944	MCAM	FALSE	1359.59	1344.78	1159.16	1223.76	1272.17	4215.54	1539.48	1374.27	2030.59	1161.5	1208.68	2188.31	1784.89	2006.95	2048.46	2150.91	1797.07	1254.33
ENSBTAG00000006910	1505.6	0.221062	0.101046	2.18773	0.0286892	0.612021	1.16559	ASRGL1	FALSE	1979.71	1542.85	1616.61	1476.06	1462.54	1266.9	1587.81	1185.12	1608.44	1276.53	1677.48	1907.55	1555.02	1577.51	1319.06	1263.72	1183.97	1613.98
ENSBTAG00000007144	31.0787	-2.16546	0.989868	-2.18762	0.028697	0.612021	-4.48609		FALSE	55.9192	1.77645	1.72623	1.98663	33.7745	14.575	4.31469	0.896459	136.577	3.35048	1.01913	13.6704	1.9317	6.57298	221.255	1.07277	0	58.9988
ENSBTAG00000007384	1077.71	-0.539115	0.249115	-2.16412	0.030455	0.612021	-1.45308	CYTH3	FALSE	739.469	1183.12	554.119	854.249	1041.89	2312.94	1002.74	1080.23	802.528	956.002	355.675	1029.49	1016.07	1240.1	981.357	1728.23	1679.31	841.339
ENSBTAG00000007554	3014.07	0.592587	0.26584	2.22912	0.0258062	0.612021	1.50795	IFI6	FALSE	2215.07	1805.77	3412.75	2686.91	2322.25	3190.8	2613.84	2245.63	2252.95	1741.13	6556.03	7202.2	2998.96	4506.87	2117.28	1721.8	2279.62	2383.39
ENSBTAG00000007609	1035.03	-0.118065	0.0529596	-2.22935	0.0257909	0.612021	-1.08528	ITFG2	FALSE	1039.1	932.638	1040.05	1087.68	957.967	1098.73	1119.23	1007.62	1096	1102.31	997.723	944.309	942.668	926.79	1021.59	1155.37	1086.69	1074.1
ENSBTAG00000007616	145.885	0.53298	0.243378	2.18993	0.0285297	0.612021	1.44691		FALSE	160.246	127.905	252.892	171.843	181.154	59.4211	123.4	180.188	170.438	225.599	244.59	83.0739	139.082	105.168	100.571	100.841	89.5976	109.916
ENSBTAG00000008280	131.542	0.318149	0.145942	2.17997	0.0292593	0.612021	1.24673	HNF4G	FALSE	130.2	140.34	145.866	130.124	170.919	110.994	115.634	165.845	108.358	157.472	129.429	100.951	202.828	134.746	113.274	121.223	99.8373	89.7105
ENSBTAG00000008693	147.746	0.708252	0.326213	2.17113	0.0299214	0.612021	1.63382	EFCAB1	FALSE	201.142	185.639	289.143	173.83	95.1826	31.3923	128.578	148.812	95.9422	247.935	297.585	111.466	118.799	64.6343	124.919	52.5658	162.556	129.312
ENSBTAG00000008809	1004.96	-0.351112	0.158967	-2.20871	0.027195	0.612021	-1.27554		FALSE	788.711	742.558	780.254	1021.13	836.174	1326.32	862.076	795.159	1190.81	1114.59	736.827	851.771	952.327	1127.27	941.129	1537.28	1621.72	863.16
ENSBTAG00000009125	324.463	0.517851	0.234673	2.20669	0.0273354	0.612021	1.43182	ALDH1A3	FALSE	177.773	273.574	370.275	435.071	440.092	204.05	464.261	291.349	152.379	330.58	356.694	310.213	583.373	469.968	236.076	188.808	354.55	201.242
ENSBTAG00000009358	2760.29	-0.547024	0.246552	-2.2187	0.0265072	0.612021	-1.46107	MTSS1L	FALSE	2048.98	2153.06	1526.85	2276.67	2634.41	5757.12	2928.81	2389.96	3383.94	3162.85	858.103	2032.68	3201.79	3012.62	1992.36	3997.15	4204.69	2123.15
ENSBTAG00000009405	378.309	-0.839399	0.379866	-2.20972	0.0271243	0.612021	-1.7893	TRPC4	FALSE	282.935	104.811	227.862	322.827	112.582	562.819	344.313	299.417	575.653	396.473	431.09	123.034	178.682	620.051	243.487	787.414	1023.97	172.147
ENSBTAG00000010285	107.336	-1.01391	0.453019	-2.23813	0.0252127	0.612021	-2.01938	MMRN1	FALSE	91.8077	28.4233	68.1859	78.4718	29.6806	187.233	50.0505	29.5831	156.894	85.9956	111.085	16.8251	48.2924	179.661	65.6356	268.193	305.912	130.121
ENSBTAG00000010407	17.1387	0.719505	0.328938	2.18736	0.0287163	0.612021	1.64662	GSC	FALSE	18.3615	17.7645	21.5778	18.873	17.399	2.24231	11.2182	12.5504	13.5448	32.3879	23.4399	24.1861	13.5219	20.8144	25.4073	4.29109	11.5197	19.3969
ENSBTAG00000010660	1459.93	-0.727223	0.33567	-2.16648	0.0302742	0.612021	-1.65545		FALSE	619.285	1577.49	472.986	952.588	1230.21	3399.34	1483.39	1340.21	1467.35	1452.99	270.068	767.645	1467.12	2495.54	1247.08	2363.32	2273.22	1399
ENSBTAG00000010763	333.936	-0.667081	0.303352	-2.19903	0.0278754	0.612021	-1.58786	DUSP16	FALSE	180.277	280.68	187.296	332.76	402.223	927.194	428.018	441.058	261.866	371.903	92.7404	143.013	331.286	325.362	265.718	302.522	501.747	235.187
ENSBTAG00000011434	2736.41	-0.313165	0.143347	-2.18466	0.028914	0.612021	-1.24243		FALSE	2498.84	2328.93	2065.43	1777.04	2484.98	3615.72	2705.31	1861.95	3081.44	2574.28	1915.96	2970.68	2687.96	3398.23	3495.62	3221.53	3210.15	3361.32
ENSBTAG00000011435	2753.14	-0.158932	0.0719062	-2.21026	0.0270868	0.612021	-1.11646	NPEPPS	FALSE	2692.47	2368.01	2831.87	2453.48	2480.89	2983.39	2588.82	2578.22	2890.68	2614.49	2602.85	2632.08	2554.67	2941.41	2692.12	3317.01	3495.59	2838.41
ENSBTAG00000011733	605.73	0.41233	0.190007	2.17008	0.030001	0.612021	1.33083	GIPC2	FALSE	672.7	739.893	782.843	745.978	589.518	326.256	417.662	1006.72	445.849	913.563	540.136	579.414	571.782	674.826	471.094	364.742	569.585	490.579
ENSBTAG00000012163	133.275	-0.310668	0.138907	-2.23653	0.0253173	0.612021	-1.24028	ITGB1BP2	FALSE	123.523	146.557	131.193	93.3715	110.535	153.598	196.75	114.747	164.795	141.837	120.257	115.673	113.004	107.359	187.379	127.66	140.796	109.916
ENSBTAG00000012259	365.518	-0.393458	0.177155	-2.22099	0.0263518	0.612021	-1.31354	PNPO	FALSE	302.131	351.738	285.69	301.967	332.628	505.64	254.567	334.379	384.897	370.786	178.347	292.336	321.628	469.968	419.221	599.679	497.907	375.814
ENSBTAG00000012305	1257.02	-0.400304	0.180232	-2.22105	0.0263479	0.612021	-1.31979	ADGRL2	FALSE	901.385	1885.71	920.078	819.484	1131.96	1661.55	1092.48	1650.38	1641.18	1058.75	704.215	865.441	1066.3	1652.01	1375.17	1401.04	1544.92	1254.33
ENSBTAG00000012700	276.49	0.352376	0.15965	2.20717	0.0273023	0.612021	1.27666	CD247	FALSE	233.692	261.139	299.5	292.034	316.252	179.384	241.623	240.251	223.489	227.832	488.161	242.912	283.96	414.098	298.536	260.683	268.793	204.475
ENSBTAG00000012882	410.595	-0.391182	0.176567	-2.21548	0.0267272	0.612021	-1.31147	CUL5	FALSE	295.454	432.567	252.892	352.626	388.918	613.271	349.49	571.044	441.334	451.197	190.576	395.39	399.861	446.963	358.878	480.602	584.944	384.704
ENSBTAG00000012972	516.887	0.269028	0.121676	2.21101	0.0270351	0.612021	1.205	CYP2U1	FALSE	530.815	647.518	498.016	586.055	563.932	303.832	460.809	594.352	472.939	563.997	623.705	416.421	512.866	649.629	395.931	514.93	488.947	479.264
ENSBTAG00000013477	210.73	0.422773	0.195312	2.16461	0.0304179	0.612021	1.3405	GCHFR	FALSE	298.792	243.374	318.489	198.663	150.45	106.51	203.654	168.534	252.836	195.444	346.503	207.159	185.443	231.15	232.9	133.024	140.796	179.421
ENSBTAG00000014089	283.093	0.386033	0.173691	2.22253	0.0262475	0.612021	1.30679	PPCDC	FALSE	377.246	286.009	363.371	318.854	296.806	133.417	277.866	248.319	270.896	283.674	489.18	185.076	285.891	274.97	294.301	222.064	229.114	258.625
ENSBTAG00000014170	354.484	-0.331328	0.150967	-2.1947	0.0281848	0.612021	-1.25817	MAP7D3	FALSE	341.358	310.879	259.797	284.088	292.712	438.371	346.901	362.169	411.987	288.141	191.596	490.031	368.954	352.75	482.739	317.54	377.59	463.1
ENSBTAG00000014405	490.389	-0.244242	0.112759	-2.16606	0.0303067	0.612021	-1.18447	OSBPL6	FALSE	479.904	386.379	399.621	405.272	426.787	625.603	584.21	532.497	451.493	375.253	388.287	637.251	487.754	546.653	528.26	517.076	535.026	519.674
ENSBTAG00000014501	3472.99	-0.670287	0.301311	-2.22457	0.0261103	0.612021	-1.59139	FERMT2	FALSE	3058.03	1742.7	1797.86	1974.71	1843.27	7011.69	1970.09	1834.15	6397.65	3243.26	3469.1	4401.87	1798.41	4171.65	3777.22	5892.73	6073.44	2056.07
ENSBTAG00000014567	9920.81	-1.39939	0.638641	-2.1912	0.0284371	0.612021	-2.6379	MYLK	FALSE	5158.76	2197.47	1438.81	4961.6	2446.09	27731.7	2886.53	3648.59	16476.1	13416.4	3654.58	3474.38	2097.82	18567.6	5622.43	29414.3	32439.4	2941.86
ENSBTAG00000015058	21.8608	-0.779023	0.356393	-2.18586	0.0288262	0.612021	-1.71597	CDH4	FALSE	14.1885	14.2116	5.17868	6.95319	29.6806	17.9384	25.8882	30.4796	29.347	24.5702	10.1913	6.30941	32.8389	21.9099	17.9968	31.1104	44.7988	29.9035
ENSBTAG00000015255	1261.41	0.321609	0.143738	2.23747	0.0252557	0.612021	1.24972	ST6GALNAC2	FALSE	1049.95	1287.93	1708.1	1468.12	1273.2	979.888	1243.49	1744.51	994.413	1207.29	1504.23	1192.48	1707.62	1447.15	1008.88	1042.73	776.939	1068.44
ENSBTAG00000015481	281.154	0.266407	0.119653	2.22651	0.0259804	0.612021	1.20281	MTIF2	FALSE	276.258	291.338	304.679	280.114	325.463	181.627	221.775	261.766	285.569	252.403	357.713	410.112	244.36	296.88	279.48	239.228	282.872	269.132
ENSBTAG00000015602	423.953	0.263487	0.118999	2.2142	0.0268153	0.612021	1.20038	MRNIP	FALSE	404.788	406.808	460.039	511.556	432.928	338.588	427.155	415.06	345.392	567.347	646.125	350.172	432.7	368.087	362.054	389.416	395.509	377.431
ENSBTAG00000015758	386.32	-0.162878	0.0750219	-2.17107	0.0299256	0.612021	-1.11952	USB1	FALSE	362.223	346.409	390.99	361.566	386.871	452.946	374.515	394.442	390.541	366.319	331.216	392.235	367.988	362.609	508.146	380.834	366.07	417.841
ENSBTAG00000015767	6420.13	-0.158237	0.0723248	-2.18787	0.0286792	0.612021	-1.11592	RNF10	FALSE	6945.67	5811.67	5639.58	5956.9	5917.7	7784.17	6049.2	6021.51	7747.61	5836.53	5750.92	6825.73	5816.34	6552.16	7321.54	6319.7	6544.46	6721.01
ENSBTAG00000015902	251.374	-1.95094	0.899857	-2.16805	0.0301546	0.612021	-3.86626	PTGFR	FALSE	92.6423	29.3115	4.31557	107.278	18.4224	206.292	27.614	30.4796	279.925	311.594	208.921	7.36098	29.9413	295.784	127.037	1207.94	1533.4	6.46562
ENSBTAG00000016045	557.024	-0.289862	0.129745	-2.23409	0.0254772	0.612021	-1.22252	TRIB2	FALSE	575.885	424.573	472.123	364.546	482.054	877.863	491.012	578.216	628.704	455.665	548.289	634.096	606.553	503.928	691.291	584.66	560.625	546.345
ENSBTAG00000016562	3181.41	-0.167248	0.0768799	-2.17544	0.029597	0.612021	-1.12291	SEC63	FALSE	3402.73	3119.45	2931.13	2660.09	2951.69	3399.34	2874.45	3366.2	3846.72	2948.42	2701.7	3449.15	2684.09	3314.97	3776.16	3193.64	3469.99	3175.43
ENSBTAG00000016924	349.101	-0.770493	0.346833	-2.22151	0.0263165	0.612021	-1.70585	CAP2	FALSE	306.304	157.216	119.11	249.322	163.755	557.213	195.887	216.047	497.771	460.132	242.552	210.314	202.828	545.557	312.298	874.309	774.379	198.818
ENSBTAG00000016954	570.515	0.140407	0.0638207	2.20003	0.0278051	0.612021	1.10222	TMEM39B	FALSE	530.815	675.053	573.107	580.095	572.119	558.334	550.555	476.916	542.92	616.488	621.666	606.755	544.739	628.815	498.618	577.151	569.585	545.537
ENSBTAG00000017179	1361.27	-0.171286	0.0783227	-2.18693	0.0287477	0.612021	-1.12606	USP12	FALSE	1251.09	1478.9	1220.44	1156.22	1320.28	1745.64	1407.45	1633.35	1396.24	1149.21	1300.4	1478.51	1283.61	1251.06	1472.57	1355.98	1336.28	1265.65
ENSBTAG00000017326	282.343	0.279137	0.128008	2.18062	0.0292113	0.612021	1.21347	OMA1	FALSE	326.335	256.698	337.477	287.068	352.073	197.323	279.592	271.627	295.728	307.127	422.937	290.233	251.121	233.341	272.07	226.355	203.515	271.556
ENSBTAG00000017847	2446.22	-0.513309	0.23129	-2.21934	0.0264639	0.612021	-1.42732	PPP1R12C	FALSE	3185.73	1085.41	1541.52	2044.24	1729.66	4996.98	2071.05	1705.06	3869.29	2169.99	2426.54	2877.09	1774.26	1722.12	2887.96	2458.79	3612.06	1874.22
ENSBTAG00000017855	6271.29	0.192699	0.0873235	2.20673	0.027333	0.612021	1.1429	ITM2C	FALSE	6301.35	7422.91	7678.25	5953.92	5573.81	6059.83	6576.46	5384.13	4821.94	6568.05	7497.7	6491.33	7154.04	5762.31	5952.72	5219.03	5901.92	6563.41
ENSBTAG00000018028	338.427	0.597461	0.273067	2.18796	0.0286723	0.612021	1.51305	TTLL10	FALSE	138.546	504.513	443.64	541.356	439.068	307.196	377.104	407.889	195.271	599.735	236.437	212.417	545.704	324.267	194.789	157.697	231.674	234.379
ENSBTAG00000018133	654.387	-0.748762	0.337534	-2.21833	0.0265322	0.612021	-1.68035	SEMA3A	FALSE	630.135	490.301	254.618	373.486	335.698	839.744	353.805	291.349	1112.93	836.502	304.718	609.91	252.086	936.649	643.652	1257.29	1643.48	612.618
ENSBTAG00000018216	106.292	0.582262	0.26881	2.16608	0.0303054	0.612021	1.49719	SKA1	FALSE	181.112	146.557	191.611	118.204	111.558	60.5423	83.7051	53.7875	73.3676	110.566	154.907	54.6816	91.7556	86.5442	58.2251	67.5846	88.3176	180.229
ENSBTAG00000018256	1568.44	-0.278651	0.12746	-2.18618	0.0288023	0.612021	-1.21306	SMC6	FALSE	1816.96	1348.33	1304.16	1534.67	1539.3	1881.29	1370.35	1825.19	1908.69	1541.22	829.568	1332.34	1594.62	1486.59	1806.04	1640.27	1459.16	2013.23
ENSBTAG00000018294	51.687	0.816727	0.3706	2.20379	0.0275389	0.612021	1.7614	DNASE1L3	FALSE	32.55	38.1938	101.847	122.178	81.8775	26.9077	81.1163	28.6867	25.9608	60.3086	70.3196	23.1345	39.5998	70.1118	39.1696	8.58217	49.9187	29.9035
ENSBTAG00000018331	3712.92	0.508329	0.22999	2.21022	0.0270898	0.612021	1.4224	CLEC3B	FALSE	3909.34	3639.07	5620.59	3751.74	3012.07	2279.3	4107.59	3613.63	2965.18	2827.8	9498.25	2882.35	4831.17	2802.28	2636.01	3092.8	3197.35	2165.98
ENSBTAG00000018404	92.5187	-1.11775	0.515766	-2.16716	0.0302229	0.612021	-2.17008	PRKG1	FALSE	25.0385	77.2758	11.2205	57.6122	40.9388	223.109	56.091	77.9919	68.8526	120.617	26.4973	28.3924	50.2241	170.897	27.5246	270.338	293.112	39.6019
ENSBTAG00000018799	3922.83	-0.21041	0.0961594	-2.18813	0.0286599	0.612021	-1.15702	GPSM1	FALSE	3976.11	3193.18	3704.48	3440.84	3659.93	4067.54	4411.34	3028.24	4121	3491.2	4104.02	4232.56	3765.84	3099.16	5146.04	4483.11	4637.32	4049.1
ENSBTAG00000018857	411.567	-0.318551	0.143068	-2.22657	0.025976	0.612021	-1.24708	RAB4A	FALSE	364.727	334.862	267.565	416.198	363.332	488.823	356.394	408.785	388.284	389.772	381.153	423.782	389.237	375.755	461.566	585.733	687.342	324.897
ENSBTAG00000019210	64.7449	-1.35395	0.616942	-2.19461	0.0281914	0.612021	-2.55611	ADCY2	FALSE	35.0538	12.4352	17.2623	41.7192	17.399	119.963	21.5735	34.0654	27.0896	33.5048	66.2431	24.1861	23.1804	111.741	21.1728	365.815	188.155	4.84922
ENSBTAG00000019822	4439.22	0.675627	0.307279	2.19874	0.0278966	0.612021	1.59729	TPPP3	FALSE	4487.73	4158.68	6137.6	5114.57	5082.55	4215.54	7354.83	4621.25	1374.8	3763.7	8440.39	5669.01	7978.88	2407.9	1980.71	1954.59	3546.78	1616.41
ENSBTAG00000020262	2346.84	-0.149123	0.068621	-2.17314	0.0297697	0.612021	-1.1089	PSME4	FALSE	2124.1	2335.15	2095.64	2226.02	2089.92	2823.06	2187.55	2699.24	2282.3	2558.65	2377.62	2115.76	2058.22	2403.52	2568.26	2287.15	2653.37	2357.53
ENSBTAG00000020283	446.317	-0.877224	0.393757	-2.22783	0.0258916	0.612021	-1.83684	DUSP5	FALSE	607.6	270.909	315.899	268.195	182.178	1330.81	198.476	363.962	892.827	251.286	171.213	674.056	203.794	307.834	786.568	182.371	193.275	832.449
ENSBTAG00000020582	33.8592	0.690085	0.313677	2.19999	0.0278078	0.612021	1.61338	PRSS22	FALSE	44.2346	30.1997	77.6802	21.8529	30.7041	24.6654	26.7511	33.169	19.1884	44.673	45.8606	74.6614	18.3511	19.7189	33.8764	23.601	12.7997	27.4789
ENSBTAG00000020642	999.847	0.215955	0.0993477	2.17373	0.0297251	0.612021	1.16147	ZDHHC13	FALSE	1177.64	960.174	1028.83	1068.81	1223.05	729.871	899.182	884.805	1136.63	1100.07	1260.66	1069.45	985.166	782.184	939.012	891.473	951.014	909.228
ENSBTAG00000020644	167.489	-0.590872	0.270568	-2.18382	0.0289753	0.612021	-1.50616	GPC4	FALSE	176.938	149.222	96.6687	83.4383	120.769	276.925	96.6492	117.436	348.778	170.874	122.295	139.859	85.9605	220.195	171.499	204.899	313.592	118.806
ENSBTAG00000020760	323.57	-0.308391	0.142257	-2.16784	0.030171	0.612021	-1.23833	SNAP29	FALSE	297.958	373.944	253.755	333.753	356.167	380.071	402.992	353.205	411.987	287.024	155.926	314.419	283.96	269.492	376.875	315.395	272.633	384.704
ENSBTAG00000020860	1567.52	-0.351356	0.158468	-2.2172	0.0266092	0.612021	-1.27576	CHD1	FALSE	1230.22	1675.2	1059.04	1390.64	1575.12	2419.45	1595.57	2264.46	1417.69	1655.14	770.459	1618.36	1499.96	1489.88	1419.63	1745.4	1895.63	1493.56
ENSBTAG00000021127	527.297	-1.01934	0.455449	-2.23811	0.0252139	0.612021	-2.027	GNA14	FALSE	231.188	261.139	158.813	338.72	277.36	1042.67	238.171	490.363	676.11	562.88	419.88	126.188	205.726	1038.53	359.937	1535.14	1425.88	102.642
ENSBTAG00000021550	162.879	-0.290649	0.133741	-2.17323	0.0297632	0.612021	-1.22319	MAMDC4	FALSE	162.75	123.464	123.425	173.83	171.943	177.142	212.283	147.916	215.588	176.458	97.836	134.601	182.545	134.746	169.382	184.517	181.755	161.641
ENSBTAG00000021663	119.088	0.521474	0.238625	2.18533	0.0288644	0.612021	1.43542	SMIM8	FALSE	193.631	92.3756	175.212	123.171	100.3	56.0577	94.9233	111.161	94.8135	91.5797	285.355	123.034	99.4824	92.0217	115.392	93.3311	108.797	92.9433
ENSBTAG00000022715	199.105	1.24795	0.565919	2.20517	0.0274422	0.612021	2.37503		FALSE	161.915	862.469	53.513	68.5386	258.938	93.0557	60.4057	123.711	178.34	271.389	228.284	579.414	19.317	177.47	169.382	18.2371	24.3193	235.187
ENSBTAG00000024219	152.533	0.677137	0.305697	2.21506	0.0267558	0.612021	1.59896	TRPV6	FALSE	76.7846	301.109	107.026	222.502	309.088	103.146	127.715	199.014	111.744	239.001	122.295	71.5067	166.126	214.717	89.9842	106.204	126.717	50.9168
ENSBTAG00000024443	981.555	0.251116	0.114304	2.19692	0.0280263	0.612021	1.19013	TATDN3	FALSE	948.123	973.497	1089.25	979.407	1053.15	713.053	996.694	970.865	836.39	1131.34	1460.41	1000.04	1139.7	790.948	832.089	1060.97	942.055	750.012
ENSBTAG00000026502	361.549	0.38217	0.171564	2.22757	0.0259092	0.612021	1.3033		FALSE	425.654	304.662	586.917	403.285	309.088	238.806	422.84	244.733	259.608	355.15	580.901	259.738	416.281	391.092	289.008	341.141	337.911	341.062
ENSBTAG00000030301	3174.96	-0.318257	0.146925	-2.16612	0.0303023	0.612021	-1.24682	MAP7D1	FALSE	3456.98	2343.14	2711.04	2683.93	2764.39	5991.44	3553.58	2509.19	3504.71	2766.38	3236.74	3173.63	2703.41	2769.41	3548.55	3177.55	3740.06	2515.13
ENSBTAG00000030667	442.604	0.639339	0.290453	2.20118	0.0277235	0.612021	1.55762	CCDC114	FALSE	545.004	309.991	1240.29	453.944	379.707	207.413	371.927	375.616	274.282	910.213	493.257	322.832	393.1	214.717	287.95	332.559	523.506	330.555
ENSBTAG00000031106	933.841	-0.449036	0.202207	-2.22067	0.0263733	0.612021	-1.36513	ZNF746	FALSE	878.85	593.336	744.867	810.544	743.039	1100.97	745.579	749.44	978.61	907.979	951.863	857.029	745.635	799.712	847.969	1894.51	1808.59	650.603
ENSBTAG00000031340	106.453	0.583552	0.267778	2.17924	0.0293137	0.612021	1.49853	SLC6A20	FALSE	103.492	195.41	156.223	149.99	69.5959	58.3	113.045	125.504	42.8918	185.393	142.678	102.002	73.4045	71.2073	61.401	70.8029	122.877	71.93
ENSBTAG00000031737	193.698	0.467152	0.209211	2.23292	0.0255541	0.612021	1.38238	TMEM102	FALSE	269.581	152.775	312.447	265.215	190.365	96.4192	189.847	197.221	209.944	246.818	329.177	136.704	153.57	152.274	148.209	131.951	140.796	163.257
ENSBTAG00000033089	179.584	-0.659045	0.302777	-2.17667	0.0295054	0.612021	-1.57904	HACD1	FALSE	170.262	71.0582	135.509	143.037	73.6898	273.561	122.537	106.679	309.272	139.603	286.374	143.013	83.063	181.852	210.669	332.559	336.631	113.148
ENSBTAG00000033727	1898.86	-0.557052	0.249156	-2.23575	0.0253681	0.612021	-1.47126	RBPMS	FALSE	2008.92	991.261	1404.28	1418.45	1209.74	4027.18	1443.7	1149.26	2678.48	1391.56	2786.29	1735.09	1196.69	1556.7	1885.43	3133.57	2832.56	1330.3
ENSBTAG00000034193	263.471	0.305438	0.139216	2.19399	0.0282359	0.612021	1.23579	BCO2	FALSE	252.054	256.698	302.09	325.807	201.623	220.867	247.663	224.115	176.082	285.907	438.224	282.872	277.199	256.346	285.832	202.754	275.193	231.146
ENSBTAG00000034323	51.3742	-2.51386	1.14802	-2.18974	0.0285428	0.612021	-5.71147		FALSE	40.0615	0.888227	9.49424	76.4851	0	228.715	37.1064	32.2725	60.9515	36.8552	0	0	0	2.19099	2.11728	37.547	259.833	100.217
ENSBTAG00000034613	46.3226	-0.483175	0.220777	-2.18852	0.0286321	0.612021	-1.39782	MROH6	FALSE	45.9038	44.4114	23.3041	46.6857	42.9857	63.9057	71.6239	54.684	33.8619	51.374	34.6503	32.5986	48.2924	23.0054	51.8733	68.6574	65.2782	30.7117
ENSBTAG00000035995	268.735	0.60504	0.274676	2.20274	0.0276129	0.612021	1.52102	TNFAIP2	FALSE	149.396	406.808	337.477	274.154	368.449	456.309	176.902	199.91	165.924	239.001	216.055	607.807	233.735	336.317	149.268	151.261	243.193	125.271
ENSBTAG00000037555	129.398	0.893117	0.405993	2.19984	0.0278185	0.612021	1.85718	FAM183A	FALSE	264.573	116.358	343.519	179.79	115.652	41.4827	45.7358	129.987	77.8825	197.678	242.552	88.3318	51.19	28.4829	94.2188	40.7653	103.677	167.298
ENSBTAG00000037634	130.628	0.954065	0.43633	2.18657	0.0287739	0.612021	1.93732		FALSE	133.538	114.581	99.258	26.8195	219.022	62.7846	65.5834	103.989	123.032	202.145	59.1093	208.211	101.414	500.642	127.037	89.04	14.0796	101.025
ENSBTAG00000038426	13.3472	-1.41844	0.651893	-2.17587	0.0295649	0.612021	-2.67296		FALSE	12.5192	14.2116	9.49424	0	1.02347	6.72692	6.04057	8.96459	49.6642	1.11683	7.13388	15.7735	1.9317	13.146	52.9319	7.5094	10.2397	21.8215
ENSBTAG00000038540	273.746	0.479876	0.220062	2.18064	0.0292099	0.612021	1.39462		FALSE	459.038	175.869	299.5	314.88	214.929	132.296	187.258	275.213	252.836	312.711	556.442	270.253	281.062	247.582	228.666	203.827	180.475	334.596
ENSBTAG00000039160	318.86	0.426796	0.193296	2.20799	0.0272451	0.612021	1.34425	VAV1	FALSE	386.427	397.038	371.139	278.128	335.698	169.294	310.658	486.777	190.756	336.164	470.836	307.058	315.833	402.047	265.718	167.352	225.274	323.281
ENSBTAG00000039196	120.229	0.864341	0.397458	2.17467	0.0296546	0.612021	1.82051		FALSE	108.5	143.005	298.637	58.6055	197.53	104.267	58.6798	164.052	135.448	134.019	322.044	105.157	71.4728	64.6343	21.1728	38.6198	55.0385	83.2449
ENSBTAG00000044006	126.862	0.657197	0.297782	2.20698	0.0273158	0.612021	1.57702	GINS2	FALSE	338.854	177.645	175.212	141.05	178.084	62.7846	101.827	61.8557	100.457	77.0609	127.391	125.137	92.7215	82.1622	124.919	60.0752	70.3981	185.887
ENSBTAG00000046031	313.579	0.241042	0.110088	2.18955	0.028557	0.612021	1.18185	C8orf82	FALSE	397.277	313.544	366.823	288.061	293.736	256.744	285.633	261.766	362.323	288.141	393.382	365.946	316.798	341.795	345.116	233.864	245.753	287.72
ENSBTAG00000048098	552.661	0.378865	0.169801	2.23122	0.0256663	0.612021	1.30032	PKP3	FALSE	690.227	644.853	588.643	566.189	769.649	506.761	483.246	586.284	474.067	532.726	744.98	746.614	452.983	422.862	678.587	327.195	286.712	445.32
ENSBTAG00000003116	2113.58	-0.136338	0.0631275	-2.15972	0.0307946	0.615253	-1.09911	MTMR6	FALSE	2241.78	2243.66	1987.75	2098.87	2098.11	2251.28	2065.01	2330.79	2271.01	2080.65	1828.31	1696.18	1941.36	2026.67	2409.46	2099.41	2065.86	2308.23
ENSBTAG00000006025	279.749	-0.355052	0.164342	-2.16045	0.0307381	0.615253	-1.27903	AHSA2	FALSE	374.742	194.522	215.778	241.375	198.553	458.552	308.932	309.278	411.987	221.131	268.03	294.439	199.931	279.352	310.181	245.665	266.233	236.803
ENSBTAG00000013879	24.4069	-0.901995	0.417603	-2.15994	0.0307776	0.615253	-1.86865	DGKH	FALSE	14.1885	23.0939	7.76802	16.8863	15.352	43.725	10.3553	48.4088	20.3172	41.3225	9.17213	6.30941	22.2145	19.7189	14.8209	63.2935	48.6387	13.7394
ENSBTAG00000014698	1117.49	0.262479	0.121532	2.15975	0.0307923	0.615253	1.19954	CARD11	FALSE	847.135	1301.25	1000.35	1435.34	1529.06	854.319	959.588	1087.4	1015.86	1312.27	1078.23	1023.18	1365.71	1176.56	1251.31	929.02	856.297	1091.88
ENSBTAG00000016367	409.114	-0.28173	0.130482	-2.15915	0.0308383	0.615253	-1.21565	RBM18	FALSE	432.331	382.826	344.382	336.733	364.355	520.215	371.064	390.856	500.028	362.968	246.628	488.98	351.569	421.766	599.189	394.78	410.869	444.511
ENSBTAG00000005094	52.7261	0.660363	0.306091	2.15741	0.0309739	0.617068	1.58048	LRP2BP	FALSE	33.3846	44.4114	103.574	55.6255	55.2673	48.2096	29.3399	60.9592	25.9608	63.659	98.8551	33.6502	98.5166	42.7244	15.8796	53.6386	56.3185	29.0953
ENSBTAG00000013222	543.42	-0.587128	0.272251	-2.15657	0.0310392	0.617479	-1.50225	CD109	FALSE	333.846	513.395	370.275	453.944	324.44	697.357	470.302	527.118	418.759	547.244	360.77	239.758	407.588	890.639	501.794	1082.43	1262.05	379.855
ENSBTAG00000000125	263.938	-0.342593	0.159203	-2.15193	0.0314031	0.617863	-1.26803	SPATA5	FALSE	229.519	275.35	195.927	228.462	208.788	385.677	229.542	251.008	307.015	278.09	138.601	278.666	183.511	341.795	319.709	276.775	285.432	337.021
ENSBTAG00000005390	240.419	0.406231	0.1885	2.15507	0.0311562	0.617863	1.32522	GMFG	FALSE	260.4	217.616	315.899	207.602	234.374	150.235	207.968	223.218	243.806	168.641	505.486	270.253	229.872	288.116	175.734	160.916	257.273	210.133
ENSBTAG00000006193	332.93	-0.474817	0.220451	-2.15385	0.0312523	0.617863	-1.38974	IRAK2	FALSE	301.296	276.239	278.785	311.9	258.938	235.442	338.272	386.374	302.5	307.127	333.254	160.89	273.335	335.222	244.545	760.595	584.944	303.076
ENSBTAG00000009565	1605.92	-0.175955	0.0816757	-2.15431	0.0312161	0.617863	-1.12971	RASA1	FALSE	1519.83	1710.73	1328.33	1388.65	1680.54	2043.86	1627.5	1754.37	1655.85	1677.47	1179.13	1665.69	1524.11	1509.59	1662.06	1657.43	1637.08	1684.29
ENSBTAG00000010462	840.117	-0.685597	0.318108	-2.15523	0.0311435	0.617863	-1.60837	ROBO2	FALSE	504.942	499.184	291.732	594.995	499.453	1374.53	637.712	607.799	923.302	1076.62	282.298	671.953	530.251	1661.87	787.627	1364.57	1848.27	964.994
ENSBTAG00000012695	218.178	0.354298	0.164619	2.15223	0.0313789	0.617863	1.27836	LCK	FALSE	221.173	196.298	296.911	273.161	239.492	121.085	155.329	170.327	181.726	204.379	350.579	195.592	181.58	255.251	187.379	251.029	255.993	189.928
ENSBTAG00000015779	952.488	0.39218	0.1822	2.15247	0.0313606	0.617863	1.31237	PML	FALSE	721.108	1243.52	792.338	1122.44	1164.71	909.255	971.669	583.595	729.161	1035.3	670.584	963.237	978.405	1960.94	747.398	859.29	807.658	884.174
ENSBTAG00000046838	104.217	-0.990399	0.460273	-2.15176	0.031416	0.617863	-1.98673		FALSE	57.5885	30.1997	37.1139	103.305	12.2816	330.74	57.8169	78.8884	112.873	192.094	50.9563	48.3722	57.9509	134.746	38.111	207.045	223.994	101.834
ENSBTAG00000010888	583.211	0.320533	0.149066	2.15028	0.0315332	0.618578	1.24879	C10orf54	FALSE	493.258	832.269	693.943	547.316	744.062	418.19	634.26	574.63	433.433	582.983	688.929	409.06	693.479	713.168	394.872	586.806	627.183	429.964
ENSBTAG00000018502	415.301	0.268811	0.125019	2.15017	0.0315418	0.618578	1.20481	ARMC9	FALSE	576.719	443.225	488.522	370.506	428.834	428.28	318.424	336.172	468.424	368.552	460.645	543.661	438.495	372.469	411.81	333.632	276.473	410.567
ENSBTAG00000015019	659.267	0.207035	0.0963575	2.14862	0.0316649	0.618832	1.15431	STN1	FALSE	687.723	602.218	786.296	643.667	665.255	469.763	692.077	668.758	574.524	623.189	859.122	655.127	721.489	767.943	651.062	655.463	518.386	624.741
ENSBTAG00000023074	586.646	-0.496486	0.231003	-2.14926	0.0316139	0.618832	-1.41077	C1orf198	FALSE	418.142	546.26	420.336	502.617	513.782	1269.15	667.915	622.142	664.823	619.838	165.098	441.659	548.602	784.375	497.56	631.862	703.981	541.496
ENSBTAG00000025853	306.028	-0.535448	0.249241	-2.14831	0.0316891	0.618832	-1.44939	HOMER1	FALSE	319.658	234.492	165.718	245.348	206.741	798.261	239.034	297.624	421.017	335.048	148.792	314.419	181.58	398.761	303.829	256.392	337.911	303.884
ENSBTAG00000003574	54.1081	-1.3344	0.621402	-2.1474	0.0317612	0.619365	-2.52171	KIAA1644	FALSE	11.6846	37.3055	7.76802	30.7927	27.6337	253.381	50.9134	47.5123	16.931	37.9721	4.0765	13.6704	34.7706	117.218	13.7623	149.115	111.357	8.08203
ENSBTAG00000015303	54.8743	-0.751805	0.350574	-2.1445	0.0319929	0.622052	-1.6839	MPP6	FALSE	56.7538	39.9702	19.8516	20.8596	23.5398	124.448	26.7511	51.0982	89.1698	60.3086	18.3443	59.9394	37.6681	83.2577	59.2837	87.9673	92.1575	36.3691
ENSBTAG00000015711	212.533	-0.463901	0.216353	-2.14419	0.032018	0.622052	-1.37927	BTG2	FALSE	130.2	158.993	120.836	182.77	220.046	304.954	258.019	228.597	320.56	242.351	69.3005	297.594	196.067	201.571	220.197	239.228	189.435	244.885
ENSBTAG00000017438	30.2898	0.512576	0.239076	2.14399	0.0320339	0.622052	1.4266	C5orf52	FALSE	24.2038	28.4233	35.3876	53.6389	30.7041	15.6961	15.5329	31.3761	32.7332	24.5702	54.0136	27.3408	36.7022	33.9604	23.29	19.3099	33.2791	25.0543
ENSBTAG00000011101	112.453	-0.794164	0.370714	-2.14225	0.032173	0.623876	-1.73407	EML6	FALSE	87.6346	77.2758	49.1974	43.7058	38.8918	97.5403	62.9945	107.575	230.261	195.444	15.2869	111.466	94.6532	134.746	163.03	136.242	159.996	218.215
ENSBTAG00000020053	1348.72	-0.596886	0.278699	-2.14169	0.0322185	0.623884	-1.51245	ZEB1	FALSE	679.377	1411.39	716.384	964.507	994.812	2502.41	1200.35	1419.99	1121.96	1307.8	1107.79	705.603	1207.31	1889.73	945.364	2648.67	2769.85	683.739
ENSBTAG00000000434	622.721	-0.787883	0.37012	-2.12872	0.0332773	0.624276	-1.72654	CRYAB	FALSE	888.865	305.55	245.124	286.074	414.505	1872.33	331.369	371.134	1530.56	436.679	676.699	665.643	222.145	565.276	869.142	523.513	714.221	290.145
ENSBTAG00000000900	254.673	-0.631473	0.295339	-2.13813	0.032506	0.624276	-1.54915	LRRC8C	FALSE	257.062	285.121	134.646	162.903	125.887	540.396	207.968	225.908	450.364	126.201	141.658	404.854	204.76	203.762	435.1	133.024	179.195	365.308
ENSBTAG00000002843	261.593	0.364259	0.170726	2.13359	0.0328761	0.624276	1.28722	ACOT4	FALSE	398.111	218.504	287.417	312.894	232.328	135.66	224.364	222.322	293.47	301.543	369.942	260.789	278.164	245.391	248.78	166.28	189.435	323.281
ENSBTAG00000004059	807.476	0.256215	0.120306	2.1297	0.0331965	0.624276	1.19434	SOAT1	FALSE	927.258	857.139	876.06	773.791	767.602	680.54	678.27	656.208	893.955	1033.06	1208.68	780.264	744.669	735.078	677.528	567.496	839.657	837.298
ENSBTAG00000005018	52.8068	0.541221	0.253156	2.13789	0.0325254	0.624276	1.4552	NFAM1	FALSE	55.0846	57.7348	57.8286	64.5654	49.1265	38.1192	38.8323	47.5123	44.0205	50.2571	72.3579	33.6502	32.8389	140.224	46.5801	27.8921	48.6387	45.2594
ENSBTAG00000007397	221.734	0.562422	0.263538	2.13412	0.0328331	0.624276	1.47675	FOLH1	FALSE	171.096	208.733	208.01	219.522	299.877	156.961	160.507	270.731	142.22	155.239	301.661	638.302	185.443	201.571	95.2774	187.735	198.395	189.928
ENSBTAG00000009298	1105.06	0.203717	0.0956538	2.12973	0.0331937	0.624276	1.15166	XYLT2	FALSE	1045.77	1168.02	1091.84	1253.56	1354.05	918.224	1187.4	1007.62	1045.21	1213.99	1238.24	851.771	1388.89	1132.74	885.021	1145.72	975.334	987.624
ENSBTAG00000010793	12581	0.452348	0.211916	2.13457	0.0327964	0.624276	1.36827	CCDC80	FALSE	8074.07	12318.8	21566.6	11178.7	16911.8	7076.72	14860.7	13639.6	6587.28	11581.5	11548.7	14202.5	20788	14734.4	6928.79	11561.3	12939.2	9959.48
ENSBTAG00000011998	1057.18	0.510935	0.238959	2.13817	0.0325028	0.624276	1.42497		FALSE	2117.42	1055.21	1675.3	950.601	1025.52	650.269	917.304	660.69	917.659	661.161	2049.46	1134.64	812.279	705.5	1050.17	630.79	803.818	1211.5
ENSBTAG00000013363	9623.38	-0.464106	0.217295	-2.13583	0.0326929	0.624276	-1.37946	CAP1	FALSE	10433.5	7117.36	6370.64	6791.28	5562.56	15898	6808.59	6961.9	14658.8	8684.43	8671.74	9719.65	5262.91	13731	11132.6	12218.9	15090.8	8106.27
ENSBTAG00000014725	22.5948	0.637843	0.298898	2.13398	0.0328442	0.624276	1.556	CD27	FALSE	28.3769	40.8584	18.9885	28.8061	40.9388	7.84807	7.76645	17.0327	21.4459	11.1683	23.4399	24.1861	23.1804	28.4829	23.29	27.8921	12.7997	20.2051
ENSBTAG00000016331	1673.35	0.386748	0.181462	2.13129	0.0330649	0.624276	1.30744	ROGDI	FALSE	1441.38	1531.3	2822.38	2111.78	1651.88	1048.28	1909.68	1643.21	1142.28	2046.02	2613.04	1314.46	1978.06	1176.56	1114.75	1498.66	1661.4	1415.16
ENSBTAG00000017115	592.586	0.212738	0.0998224	2.13117	0.0330752	0.624276	1.15889	TMEM41A	FALSE	671.031	535.601	672.365	713.199	614.082	571.788	579.032	573.734	557.593	502.571	775.554	681.417	651.948	492.973	593.896	469.874	474.867	535.03
ENSBTAG00000018342	810.914	0.35108	0.164514	2.13405	0.0328387	0.624276	1.27552	TJP3	FALSE	684.385	969.056	874.333	1123.44	1201.55	734.355	709.336	1125.06	535.019	1045.35	716.445	701.396	988.063	667.157	712.463	629.717	645.103	534.222
ENSBTAG00000019777	147.786	0.686339	0.321294	2.13617	0.0326656	0.624276	1.6092	CDCA3	FALSE	201.977	286.897	321.941	200.649	107.464	107.631	155.329	55.5804	94.8135	82.6451	243.571	73.6098	167.092	90.9262	110.098	51.493	124.157	184.27
ENSBTAG00000020578	82.2641	0.411772	0.193374	2.1294	0.0332209	0.624276	1.33032	PRDM6	FALSE	56.7538	102.146	100.984	77.4784	61.4082	66.148	49.1875	63.6486	80.1399	77.0609	85.6065	80.9708	144.877	136.937	79.3978	79.3851	69.1181	69.5054
ENSBTAG00000021845	1701.19	-0.192958	0.0904364	-2.13363	0.0328729	0.624276	-1.14311	STRN3	FALSE	1695.94	1555.29	1464.7	1389.65	1506.55	2290.52	1548.98	1561.63	1905.3	1532.28	1590.85	2012.7	1586.89	1657.49	1969.07	1888.08	1795.79	1669.75
ENSBTAG00000023177	432.48	-0.881016	0.412278	-2.13695	0.0326024	0.624276	-1.84167		FALSE	438.173	211.398	163.128	336.733	227.21	677.176	198.476	227.701	401.828	308.244	592.112	113.569	358.33	397.665	305.946	989.095	1666.52	171.339
ENSBTAG00000025809	738.258	0.339784	0.159531	2.12989	0.0331807	0.624276	1.26557	ABHD8	FALSE	1188.49	632.418	836.356	727.105	629.434	449.582	717.965	562.976	792.37	715.885	1047.66	987.423	763.986	613.478	793.978	588.952	519.666	720.917
ENSBTAG00000035776	38.1042	0.885168	0.415266	2.13157	0.0330422	0.624276	1.84698	C4orf22	FALSE	72.6115	31.0879	132.056	35.7593	27.6337	15.6961	28.477	43.03	16.931	55.8413	73.377	19.9798	19.317	10.955	26.4659	13.946	31.9991	30.7117
ENSBTAG00000037882	78.1945	0.372319	0.174213	2.13715	0.0325855	0.624276	1.29443	ZNF584	FALSE	75.1154	59.5112	89.7638	92.3781	132.028	52.6942	87.1568	61.8557	50.7929	85.9956	109.046	83.0739	85.9605	58.0613	67.7528	81.5306	65.2782	69.5054
ENSBTAG00000044033	29.2634	-0.80634	0.378755	-2.12893	0.0332604	0.624276	-1.74877	EDIL3	FALSE	36.7231	40.8584	12.9467	22.8462	21.4929	21.3019	27.614	25.1008	68.8526	18.986	4.0765	18.9282	17.3853	25.1964	63.5183	25.7465	15.3596	59.807
ENSBTAG00000045834	622.678	0.365904	0.171385	2.13498	0.0327627	0.624276	1.28869	RASSF7	FALSE	986.515	501.848	768.171	772.798	665.255	436.129	454.769	477.813	812.687	757.208	746	642.509	609.45	465.586	644.71	466.656	358.39	641.713
ENSBTAG00000001618	895.031	-1.06837	0.502292	-2.127	0.0334201	0.624741	-2.09707	ALPK3	FALSE	282.1	501.848	184.706	545.329	920.099	3209.86	527.256	958.315	638.862	828.684	252.743	110.415	469.402	1921.5	329.236	2398.72	1637.08	394.403
ENSBTAG00000013718	13.6356	1.12711	0.529911	2.12698	0.0334216	0.624741	2.18421	GC	FALSE	35.0538	16.8763	42.2925	26.8195	6.14082	2.24231	15.5329	21.515	5.64366	17.8692	12.2295	5.25784	8.69264	8.76397	5.29319	1.07277	7.67979	6.46562
ENSBTAG00000015073	127.875	-0.345894	0.162637	-2.12679	0.0334376	0.624741	-1.27094	ISPD	FALSE	121.019	111.917	95.8055	89.3982	102.347	213.019	110.456	119.229	156.894	121.734	108.027	126.188	104.312	158.847	135.506	131.951	193.275	101.834
ENSBTAG00000001374	167.583	0.628023	0.295992	2.12175	0.0338584	0.625	1.54545	WBSCR27	FALSE	241.204	123.464	296.048	157.937	105.417	98.6615	170.862	102.196	170.438	122.851	491.218	132.498	206.692	109.55	105.864	131.951	166.396	83.2449
ENSBTAG00000007284	179.052	0.682731	0.321286	2.125	0.0335869	0.625	1.60518	CCNA1	FALSE	380.585	298.444	346.971	190.716	111.558	60.5423	163.095	211.564	134.319	301.543	185.481	111.466	107.209	117.218	154.561	51.493	136.956	159.216
ENSBTAG00000008710	20.3154	-2.22565	1.04764	-2.12445	0.0336327	0.625	-4.6772	KCNH1	FALSE	4.17308	1.77645	0	2.97994	0	202.929	5.17763	11.654	16.931	2.23365	2.03825	0	3.86339	60.2523	1.05864	24.6737	24.3193	1.61641
ENSBTAG00000008913	1483.64	0.204757	0.0964757	2.12237	0.0338069	0.625	1.15249	TMEM98	FALSE	1781.07	1431.82	1627.83	1624.07	1492.22	1214.21	1453.19	1094.58	1545.23	1383.75	2017.87	1362.83	1452.64	1587.37	1241.78	1559.81	1475.8	1359.4
ENSBTAG00000010408	666.157	-0.392502	0.184963	-2.12206	0.0338328	0.625	-1.31267	IKBKE	FALSE	594.246	596.889	504.921	682.406	420.646	751.173	451.317	560.287	1012.47	632.123	533.002	506.856	517.695	858.869	1096.75	536.386	1016.29	718.492
ENSBTAG00000016014	132.952	-0.339687	0.160138	-2.12122	0.0339035	0.625	-1.26548	NUPL2	FALSE	104.327	127.905	103.574	142.044	118.722	169.294	149.288	143.433	141.091	103.865	82.5491	196.643	116.868	93.1172	199.024	142.679	116.477	142.244
ENSBTAG00000020398	353.55	0.127417	0.0600406	2.12218	0.0338225	0.625	1.09234	TRMT12	FALSE	392.269	355.291	377.18	332.76	370.496	319.529	351.216	365.755	318.302	352.917	377.076	393.287	358.33	365.896	336.647	312.177	340.471	344.294
ENSBTAG00000022058	1288.91	0.263117	0.124034	2.12133	0.0338942	0.625	1.20007	ACACB	FALSE	1585.77	1158.25	1768.52	1382.69	1339.72	901.407	1192.58	860.6	1142.28	1106.77	1655.06	1398.59	1381.16	1143.7	1184.62	1322.73	1208.29	1467.7
ENSBTAG00000045683	29.2279	-0.836276	0.393978	-2.12265	0.0337835	0.625	-1.78544	PCDHGA5	FALSE	4.17308	35.5291	18.9885	11.9198	38.8918	58.3	25.0252	41.2371	27.0896	27.9206	6.11475	7.36098	23.1804	42.7244	28.5832	42.9109	47.3587	38.7937
ENSBTAG00000047036	45.9028	0.641522	0.302236	2.12259	0.0337886	0.625	1.55997	GPR39	FALSE	27.5423	92.3756	46.6081	54.6322	105.417	29.15	38.8323	51.9946	29.347	65.8927	22.4208	26.2892	41.5315	63.5388	32.8178	32.1831	42.2389	23.4379
ENSBTAG00000008699	960.262	-0.349617	0.164871	-2.12056	0.0339593	0.625194	-1.27422	FEM1C	FALSE	897.211	765.652	784.57	765.845	850.503	1709.76	911.264	863.29	1027.15	981.689	880.524	851.771	751.43	1028.67	659.531	1338.82	1432.28	784.765
ENSBTAG00000005897	439.334	0.18799	0.0887022	2.11934	0.0340616	0.625412	1.13918		FALSE	520.8	441.449	481.617	447.984	456.467	326.256	447.865	364.859	481.968	495.87	503.448	433.246	403.725	462.299	459.449	365.815	371.19	443.703
ENSBTAG00000019532	31.1924	-0.67827	0.320015	-2.11949	0.0340488	0.625412	-1.60022	HTRA4	FALSE	19.1962	13.3234	24.1672	20.8596	20.4694	78.4807	30.2029	16.1363	34.9907	14.5187	35.6694	34.7018	44.429	18.6234	58.2251	42.9109	23.0394	31.5199
ENSBTAG00000000501	533.105	0.385993	0.182625	2.11358	0.0345509	0.627559	1.30676	KLHL13	FALSE	489.085	363.285	825.999	664.527	501.5	335.225	579.895	553.115	322.817	568.464	654.278	660.385	808.415	416.289	357.82	476.311	599.024	419.457
ENSBTAG00000000949	405.471	0.250401	0.118371	2.11539	0.0343966	0.627559	1.18954	DNAJC9	FALSE	539.161	521.389	411.705	385.406	511.735	337.467	379.693	334.379	375.868	440.029	331.216	482.67	392.135	349.463	390.637	343.287	305.912	466.333
ENSBTAG00000007268	557.229	0.671584	0.31781	2.11316	0.034587	0.627559	1.59282	F13A1	FALSE	473.227	727.458	1024.52	362.559	609.988	321.771	290.81	1014.79	476.325	293.725	1466.52	619.374	571.782	528.029	239.252	243.519	364.79	401.677
ENSBTAG00000007740	19065	0.357846	0.16919	2.11505	0.0344253	0.627559	1.28151	MDK	FALSE	12663.6	16720	23087.4	24000.4	22254.3	14739.8	21966.1	15593	16152.1	20418.9	32273.7	15520.1	26831.3	17509.3	13452.1	16511	13065.9	20410.4
ENSBTAG00000017118	824.515	-0.441838	0.208803	-2.11605	0.0343402	0.627559	-1.35833	FAM8A1	FALSE	531.65	719.464	459.176	739.025	956.944	1148.06	842.228	1095.47	732.547	949.302	358.732	607.807	779.44	1011.14	743.164	1398.89	1113.57	654.644
ENSBTAG00000017970	7946.16	-0.575791	0.272165	-2.1156	0.0343791	0.627559	-1.49049	ZYX	FALSE	9280.92	4183.55	3561.2	5829.76	5261.66	17256.8	6622.19	4139.85	10277.1	6444.08	6465.33	10014.1	4943.21	9254.75	8273.26	11230.8	14824.6	5167.65
ENSBTAG00000021226	263.037	-0.446817	0.211294	-2.11467	0.0344579	0.627559	-1.36303	SAR1B	FALSE	188.623	337.526	142.414	238.395	227.21	457.43	258.882	375.616	295.728	300.426	104.97	217.675	208.623	299.071	225.49	338.996	296.952	220.639
ENSBTAG00000021769	1985.83	-0.0941578	0.0445033	-2.11575	0.0343661	0.627559	-1.06744	CUL3	FALSE	1841.16	1914.13	1918.7	1945.9	2035.68	2243.43	1986.49	2234.87	1969.64	1922.06	1792.64	1981.16	1951.01	1978.47	1992.36	1927.77	2104.26	2005.15
ENSBTAG00000030940	156.201	0.360913	0.170716	2.11411	0.0345056	0.627559	1.28424		FALSE	110.169	146.557	212.326	197.669	249.727	113.236	103.553	129.09	133.19	138.486	228.284	179.818	142.946	125.982	168.323	155.552	143.356	133.353
ENSBTAG00000001193	1545.37	0.219314	0.103859	2.11165	0.0347169	0.628846	1.16418	UNC93B1	FALSE	1814.45	1482.45	1680.48	1682.67	1717.38	1367.81	1590.4	1400.27	1548.62	1324.55	1998.5	1927.53	1501.89	1357.32	1724.52	1263.72	1181.41	1252.71
ENSBTAG00000021347	107.217	0.845436	0.400439	2.11127	0.0347489	0.628846	1.79681	CWH43	FALSE	37.5577	163.434	316.762	126.151	104.394	59.4211	54.3652	203.496	38.3769	58.0749	115.161	227.139	51.19	135.842	83.6324	46.1292	62.7183	46.0676
ENSBTAG00000039055	72.4795	0.677909	0.321244	2.11026	0.0348358	0.629594	1.59982	ANKRD65	FALSE	129.365	88.8227	157.95	106.285	55.2673	34.7557	56.091	59.1663	66.5952	109.449	96.8169	67.3004	40.5656	17.5279	46.5801	31.1104	75.518	65.4644
ENSBTAG00000018872	19.5403	0.673535	0.319539	2.10783	0.0350453	0.63221	1.59498	F12	FALSE	19.1962	11.547	9.49424	37.7459	25.5867	17.9384	9.49233	20.6186	19.1884	22.3365	36.6885	22.0829	20.2828	29.5784	7.41047	21.4554	8.95976	12.123
ENSBTAG00000038337	18.9566	0.898998	0.426566	2.10753	0.035072	0.63221	1.86477	MZB1	FALSE	73.4461	23.9821	30.209	9.93313	16.3755	13.4538	5.17763	16.1363	14.6735	12.2851	29.5546	19.9798	13.5219	8.76397	22.2314	6.43663	15.3596	9.69843
ENSBTAG00000017181	539.366	0.392169	0.186255	2.10554	0.0352442	0.634487	1.31236	MACROD1	FALSE	574.215	460.99	722.426	528.443	584.401	457.43	537.611	370.238	383.769	642.175	1090.46	347.018	677.06	404.238	479.563	569.642	465.907	412.992
ENSBTAG00000017007	27.9138	-0.822359	0.390843	-2.10406	0.0353731	0.635154	-1.76829	TRIB3	FALSE	45.9038	11.547	12.9467	21.8529	17.399	66.148	15.5329	17.0327	71.1101	15.6356	17.3251	34.7018	11.5902	18.6234	58.2251	17.1643	23.0394	26.6707
ENSBTAG00000021879	7091.53	-0.70531	0.335202	-2.10414	0.0353665	0.635154	-1.63049	VCL	FALSE	5869.85	4183.55	2458.15	4149.07	3715.19	16021.3	4166.27	4129.09	12421.7	8000.94	5633.72	7409.35	3388.2	10584.7	6217.38	12790.7	13282.2	3226.35
ENSBTAG00000008395	867.67	-0.151844	0.0723073	-2.09998	0.0357302	0.635947	-1.11099	APBA3	FALSE	857.985	810.951	822.547	876.102	874.043	955.222	1051.92	909.009	972.967	890.11	791.86	798.141	883.752	662.775	919.956	914.001	837.098	789.614
ENSBTAG00000009076	91.4011	0.611491	0.29107	2.10084	0.0356553	0.635947	1.52784	ADD2	FALSE	85.1308	170.54	66.4597	114.231	154.544	54.9365	66.4463	109.368	40.6343	102.748	40.765	128.291	163.228	54.7748	47.6387	94.4039	52.4786	98.6007
ENSBTAG00000012311	31.6332	0.583985	0.278002	2.10065	0.0356719	0.635947	1.49898	CACNG5	FALSE	15.8577	21.3175	49.1974	24.8328	33.7745	16.8173	25.0252	19.7221	38.3769	42.4394	33.6311	65.1973	52.1558	32.8649	19.0555	32.1831	24.3193	22.6297
ENSBTAG00000014202	1492.48	0.276733	0.131625	2.10243	0.035516	0.635947	1.21145	CDK5RAP3	FALSE	1737.67	1295.04	2080.97	1551.56	1295.71	1059.49	1611.11	1297.18	1443.65	1413.9	2428.58	1450.11	1558.88	1367.18	1342.35	1281.96	1399	1250.29
ENSBTAG00000014744	1333.49	0.230625	0.109742	2.10153	0.0355945	0.635947	1.17334	TXNDC15	FALSE	1533.19	1208.88	1664.08	1460.17	1246.59	974.282	1171.01	1238.91	1404.14	1301.1	1887.42	1260.83	1474.85	1235.72	1379.41	1102.81	1057.25	1402.23
ENSBTAG00000017788	414.214	-0.891957	0.424765	-2.09988	0.0357392	0.635947	-1.85569	AKT3	FALSE	140.215	500.96	106.163	290.048	279.407	1031.46	320.15	631.107	234.776	475.768	92.7404	134.601	314.867	666.062	172.558	800.288	1021.41	243.269
ENSBTAG00000021752	1212.39	-0.453944	0.215944	-2.10213	0.0355416	0.635947	-1.36978	DNAJB4	FALSE	1231.06	697.258	865.702	830.41	740.992	2227.73	1115.78	933.214	2084.77	1184.95	1025.24	1771.89	869.264	1195.19	1584.78	1284.11	1318.36	862.352
ENSBTAG00000007696	1919.06	-0.13837	0.0659141	-2.09926	0.0357944	0.63611	-1.10066		FALSE	1713.47	1840.41	1664.94	1742.27	1938.45	2264.73	2062.42	2100.4	1918.84	2009.17	1591.87	2119.96	1849.6	1900.69	1834.62	2081.18	1995.47	1914.63
ENSBTAG00000000140	2879.55	0.412605	0.198107	2.08273	0.0372756	0.637255	1.33109	EPHX1	FALSE	3175.71	2751.73	3725.2	3350.45	4030.42	2483.35	3366.32	3050.65	2482.08	2398.94	3831.91	1452.22	4804.13	2854.86	1738.28	2170.22	1626.84	2538.56
ENSBTAG00000000945	2068.4	-0.800554	0.385216	-2.0782	0.0376913	0.637255	-1.74177	ATP2C2	FALSE	1341.23	921.98	1224.76	1523.74	1146.29	4942.04	1205.53	1196.77	1737.12	2212.43	2316.47	644.612	1432.35	2791.32	1011	4986.24	5679.21	918.118
ENSBTAG00000001600	460.093	-0.342321	0.16494	-2.07543	0.0379463	0.637255	-1.26779		FALSE	335.515	540.93	328.846	396.332	445.209	581.878	499.642	629.314	458.265	574.048	218.093	365.946	407.588	499.546	381.11	546.041	590.064	483.305
ENSBTAG00000002682	766.347	-0.208439	0.0995125	-2.0946	0.0362062	0.637255	-1.15544	MARK4	FALSE	718.604	689.264	743.14	858.223	775.79	1063.97	988.928	722.546	732.547	686.848	557.461	745.562	717.626	675.921	821.503	786.342	730.86	779.107
ENSBTAG00000002847	1083.53	0.291111	0.139833	2.08185	0.0373557	0.637255	1.22358	D2HGDH	FALSE	996.531	941.521	1408.6	1257.53	1221	809.473	1075.22	979.83	882.668	1106.77	1761.05	760.284	1229.53	1109.74	918.898	1097.45	1126.37	821.134
ENSBTAG00000003268	749.089	-0.268478	0.128786	-2.08468	0.0370985	0.637255	-1.20454	PELO	FALSE	735.296	715.911	649.924	548.309	578.26	1051.64	609.235	678.619	902.985	748.273	768.42	738.201	647.119	733.983	800.33	1008.41	977.894	590.796
ENSBTAG00000003439	996.948	-0.196859	0.0952605	-2.06654	0.0387779	0.637255	-1.1462	AKAP10	FALSE	905.558	1048.11	786.296	945.634	994.812	1126.76	1068.32	1241.6	1005.7	959.353	668.546	1164.09	899.205	991.424	1067.11	1032.01	990.693	1049.86
ENSBTAG00000003791	135.346	0.47263	0.226647	2.08531	0.0370413	0.637255	1.38764	LPAR3	FALSE	132.704	127.905	217.504	137.077	127.934	177.142	95.7862	112.954	86.9123	207.73	97.836	272.356	131.355	93.1172	98.4533	76.1668	107.517	135.778
ENSBTAG00000003920	97.5054	-0.999563	0.476696	-2.09686	0.0360062	0.637255	-1.99939	TGM1	FALSE	141.05	47.076	22.4409	49.6657	40.9388	149.113	38.8323	40.3406	323.946	35.7384	32.612	190.334	39.5998	75.5893	231.842	53.6386	58.8784	183.462
ENSBTAG00000004377	964.65	-0.513519	0.245011	-2.09591	0.0360906	0.637255	-1.42753	PHLDB3	FALSE	1063.3	1190.22	794.064	691.346	614.082	922.709	1554.15	928.731	1422.2	588.567	1019.13	845.461	728.25	571.849	2055.87	622.207	485.107	1266.45
ENSBTAG00000004560	14.7604	1.20604	0.582333	2.07105	0.0383537	0.637255	2.30704	CLEC4F	FALSE	5.00769	9.7705	17.2623	5.95988	6.14082	4.48461	9.49233	22.4115	7.90112	6.70095	43.8224	13.6704	12.556	76.6847	4.23455	3.21831	11.5197	4.84922
ENSBTAG00000004945	324.387	-0.257249	0.124393	-2.06804	0.038636	0.637255	-1.1952	BBS7	FALSE	270.415	320.65	232.177	316.867	252.797	330.74	292.536	355.894	382.64	373.02	223.188	318.625	345.774	330.84	293.243	429.109	432.628	337.829
ENSBTAG00000005445	138.949	-0.878318	0.42361	-2.07341	0.0381339	0.637255	-1.83823	SLC35D1	FALSE	63.4308	149.222	26.7565	71.5186	105.417	317.286	102.69	169.431	133.19	204.379	17.3251	44.1659	136.185	193.903	81.5151	231.719	343.031	109.916
ENSBTAG00000006069	1654.93	0.633339	0.30376	2.08499	0.0370698	0.637255	1.55115	CAPS	FALSE	2694.97	1827.08	3353.19	2126.68	1011.19	588.605	1285.78	1525.77	1582.48	2299.54	3445.66	1221.92	875.059	797.521	1585.84	668.337	1377.24	1521.85
ENSBTAG00000006420	2413.7	-0.166605	0.0801157	-2.07955	0.0375667	0.637255	-1.12241	BMPR2	FALSE	2320.23	2572.31	2165.55	2074.04	2238.33	3161.65	2148.72	2914.39	2458.38	2301.78	2177.87	2276.65	2149.01	2614.95	2479.33	2662.62	2375.62	2355.1
ENSBTAG00000006972	275.11	0.313801	0.151686	2.06875	0.03857	0.637255	1.24298	TRIP13	FALSE	358.05	362.397	303.816	250.315	360.261	178.263	259.745	204.393	253.965	251.286	308.795	376.462	228.906	213.622	253.014	273.557	189.435	325.706
ENSBTAG00000007615	28.4339	-0.92203	0.439531	-2.09776	0.0359264	0.637255	-1.89478	CNTN3	FALSE	32.55	7.99404	22.4409	21.8529	10.2347	28.0288	17.2588	11.654	25.9608	26.8038	19.3634	13.6704	10.6243	37.2469	23.29	70.8029	112.637	19.3969
ENSBTAG00000008025	1654.41	-0.189999	0.0909337	-2.08943	0.0366695	0.637255	-1.14076	UBE3C	FALSE	1807.78	1623.68	1443.99	1461.16	1632.43	2086.47	1607.66	1660.24	1941.42	1450.76	1259.64	1914.91	1464.23	1509.59	2002.94	1662.8	1602.52	1647.12
ENSBTAG00000008096	353.346	-0.402611	0.192737	-2.08892	0.0367152	0.637255	-1.3219	EDN1	FALSE	338.854	229.163	234.767	263.228	526.063	606.544	278.729	393.545	511.315	330.58	258.858	378.565	256.916	273.874	489.091	283.212	369.91	337.021
ENSBTAG00000008625	118.909	0.295315	0.141838	2.08207	0.0373362	0.637255	1.22715	PLEKHF1	FALSE	133.538	116.358	151.908	101.318	86.9949	89.6922	107.004	127.297	123.032	131.785	166.117	141.962	133.287	133.651	110.098	76.1668	92.1575	117.998
ENSBTAG00000009065	911.916	-0.398902	0.19306	-2.06621	0.0388087	0.637255	-1.3185	MAP3K5	FALSE	850.473	872.239	814.779	854.249	740.992	1653.7	959.588	1730.17	786.726	816.399	554.404	883.318	563.09	1038.53	804.565	906.492	922.855	661.918
ENSBTAG00000009585	91.3872	0.596926	0.287267	2.07795	0.0377137	0.637255	1.51249	CDH16	FALSE	85.9654	170.54	132.919	116.218	104.394	58.3	113.045	151.502	23.7034	102.748	75.4153	117.776	99.4824	71.2073	47.6387	60.0752	70.3981	43.6429
ENSBTAG00000010177	12.4195	1.05933	0.511367	2.07157	0.038306	0.637255	2.08396	GOLT1A	FALSE	29.2115	46.1878	17.2623	12.9131	12.2816	4.48461	3.45176	5.37875	2.25746	6.70095	13.2486	11.5673	6.76094	5.47748	12.7037	3.21831	10.2397	20.2051
ENSBTAG00000010388	99.799	-0.434962	0.210278	-2.06851	0.0385918	0.637255	-1.35188	MGAT4A	FALSE	58.4231	111.028	81.9957	71.5186	82.901	139.023	88.0198	174.809	90.2985	107.215	108.027	45.2175	103.346	93.1172	84.691	142.679	135.676	78.3957
ENSBTAG00000011403	648.472	-0.28944	0.139045	-2.08162	0.037377	0.637255	-1.22217	RUSC2	FALSE	560.027	715.911	455.724	538.376	589.518	798.261	738.676	514.567	744.963	553.945	548.289	497.392	714.728	726.314	717.756	968.713	792.299	497.045
ENSBTAG00000011455	436.738	0.318886	0.154066	2.0698	0.0384715	0.637255	1.24737	POLA2	FALSE	504.108	547.148	463.492	561.222	639.668	250.017	453.043	428.507	370.224	481.352	502.429	293.388	424.973	373.564	347.233	378.688	337.911	504.318
ENSBTAG00000011659	166.72	0.45048	0.217908	2.06729	0.0387065	0.637255	1.3665	PIGZ	FALSE	180.277	231.827	198.516	187.736	245.633	76.2384	129.441	113.85	162.537	148.538	298.604	80.9708	169.024	151.179	120.685	195.244	158.716	151.942
ENSBTAG00000011742	135.169	-0.881417	0.424338	-2.07716	0.037787	0.637255	-1.84218	TNIK	FALSE	60.9269	105.699	35.3876	116.218	61.4082	224.231	91.4715	111.161	171.567	187.627	39.7459	67.3004	80.1654	228.959	56.1078	350.796	385.27	58.9988
ENSBTAG00000011847	1167.65	-0.582718	0.278521	-2.09219	0.0364217	0.637255	-1.49767	ASPN	FALSE	691.896	871.351	1037.46	773.791	355.144	837.501	890.553	1077.54	1789.04	762.792	1519.52	501.598	1213.11	1834.96	2137.39	1705.71	1455.32	1563.06
ENSBTAG00000011953	1015.38	-0.297296	0.143459	-2.07234	0.0382338	0.637255	-1.22884	PRKACB	FALSE	776.192	1012.58	710.342	832.397	1011.19	1510.19	954.41	940.385	1210	1026.36	605.36	1076.81	1014.14	1150.27	917.839	1292.69	1281.25	954.487
ENSBTAG00000012185	141.715	0.814594	0.392434	2.07575	0.0379172	0.637255	1.7588	CLEC4E	FALSE	269.581	124.352	368.549	228.462	54.2439	77.3596	88.8827	216.943	85.7836	265.804	199.749	92.5381	98.5166	51.4883	42.3455	46.1292	147.196	92.9433
ENSBTAG00000012406	132.557	0.720736	0.348203	2.06987	0.0384645	0.637255	1.64802	ZBP1	FALSE	40.0615	129.681	146.729	124.164	96.2061	137.902	103.553	122.815	64.3377	89.346	152.869	160.89	150.672	515.979	98.4533	93.3311	95.9974	63.0398
ENSBTAG00000012411	46.9482	-1.4519	0.69601	-2.08604	0.0369751	0.637255	-2.73569	HAPLN1	FALSE	122.688	21.3175	25.0303	22.8462	10.2347	13.4538	8.62939	9.86105	76.7538	11.1683	9.17213	21.0314	4.82924	16.4324	189.496	17.1643	12.7997	252.159
ENSBTAG00000013224	488.255	0.288458	0.1387	2.07972	0.0375513	0.637255	1.22133	RMND1	FALSE	564.2	362.397	551.529	529.436	469.772	298.227	542.789	456.298	401.828	490.286	802.051	553.125	522.524	466.681	429.807	435.545	428.788	483.305
ENSBTAG00000013256	227.961	0.96137	0.458812	2.09535	0.0361403	0.637255	1.94716	LGR5	FALSE	62.5961	616.43	105.3	241.375	861.761	54.9365	223.501	268.041	71.1101	235.65	160.003	145.117	363.159	117.218	74.1047	228.5	185.595	88.9023
ENSBTAG00000014247	232.81	0.398187	0.192606	2.06737	0.0386996	0.637255	1.31785	FAM83F	FALSE	401.45	251.368	307.268	330.773	256.891	140.144	199.339	215.15	223.489	241.234	171.213	228.19	233.735	186.234	272.07	150.188	121.597	260.241
ENSBTAG00000014468	1216.74	0.233294	0.112331	2.07683	0.0378171	0.637255	1.17552	AP1S1	FALSE	1646.7	1137.82	1393.06	1169.13	1149.36	1123.4	1100.25	1011.21	1217.9	1180.48	1702.96	1444.86	1088.51	1119.6	1231.2	933.311	968.934	1282.62
ENSBTAG00000014600	246.362	-0.714973	0.342226	-2.08919	0.0366911	0.637255	-1.64145	ADCY8	FALSE	428.992	138.563	169.17	218.529	176.037	243.29	174.314	92.3353	344.263	159.706	155.926	64.1457	193.17	212.526	601.306	323.977	183.035	555.235
ENSBTAG00000014727	357.754	0.318654	0.152957	2.0833	0.0372242	0.637255	1.24717	RFC4	FALSE	570.877	340.191	433.283	338.72	432.928	234.321	387.46	254.594	318.302	293.725	469.817	430.092	331.286	282.638	300.653	330.414	291.832	398.444
ENSBTAG00000014728	1031.15	0.141842	0.0681197	2.08224	0.0373202	0.637255	1.10331	TAPBPL	FALSE	971.492	1231.97	1025.38	1187.01	1167.78	920.467	946.644	1090.99	1023.76	1066.57	1117.98	992.681	1010.28	989.233	1055.46	939.748	894.696	928.625
ENSBTAG00000015108	392.368	0.322478	0.155786	2.07001	0.0384517	0.637255	1.25048	USHBP1	FALSE	322.162	469.872	465.218	421.165	416.552	226.473	434.921	367.548	301.371	341.749	589.054	354.379	571.782	356.036	276.304	428.036	357.11	362.883
ENSBTAG00000015478	328.518	0.363871	0.175996	2.06749	0.038688	0.637255	1.28687	SRD5A1	FALSE	469.054	323.315	493.701	318.854	397.106	201.808	322.739	250.112	381.511	332.814	424.975	237.655	315.833	334.126	308.064	223.136	188.155	390.362
ENSBTAG00000015834	175.335	0.446792	0.213105	2.09658	0.0360304	0.637255	1.36301	ARHGEF4	FALSE	141.05	211.398	195.927	263.228	187.295	100.904	168.273	135.365	66.5952	201.029	230.322	128.291	217.316	213.622	95.2774	193.099	200.955	206.092
ENSBTAG00000016145	961.729	-0.491751	0.236866	-2.07607	0.0378875	0.637255	-1.40615	ADAMTS19	FALSE	923.919	509.842	972.728	834.383	496.383	911.497	858.624	450.919	1331.9	900.161	437.205	840.204	1012.21	1219.29	1339.18	1439.66	1388.76	1444.26
ENSBTAG00000016525	838.165	-0.786783	0.380698	-2.06668	0.0387641	0.637255	-1.72522	ITGA1	FALSE	356.381	1641.44	332.299	420.172	389.942	2290.52	399.541	1431.64	854.45	1006.26	215.035	444.814	445.256	1086.73	857.497	981.586	1333.72	599.686
ENSBTAG00000017456	360.452	-0.315006	0.151152	-2.08404	0.0371567	0.637255	-1.24402	NYAP1	FALSE	373.908	255.809	260.66	256.275	442.139	337.467	403.855	309.278	467.295	351.8	274.145	370.152	396.964	269.492	576.958	378.688	410.869	352.376
ENSBTAG00000017529	1156.41	-1.04949	0.502955	-2.08665	0.0369199	0.637255	-2.0698	CA8	FALSE	904.723	384.602	555.845	639.694	358.214	1353.23	361.571	499.328	1039.56	1121.29	2153.41	300.749	334.184	1084.54	621.42	4438.06	4236.69	428.347
ENSBTAG00000017711	105.371	-0.458713	0.220081	-2.08429	0.0371339	0.637255	-1.37432	WHAMM	FALSE	57.5885	79.0522	82.8588	130.124	125.887	173.779	111.319	159.57	127.547	100.514	44.8415	64.1457	135.219	83.2577	86.8083	101.913	127.997	104.258
ENSBTAG00000017846	4686.18	0.229169	0.109536	2.09218	0.0364221	0.637255	1.17216	F11R	FALSE	3847.58	5538.1	5173.5	5575.47	5448.95	3824.25	4851.44	5761.54	4150.35	5284.82	5161.87	3937.07	5290.92	4879.34	4198.56	3580.91	3586.46	4260.04
ENSBTAG00000019451	647.216	-0.462191	0.222745	-2.07497	0.0379889	0.637255	-1.37763	TAPT1	FALSE	368.065	628.865	395.306	648.634	703.123	867.772	641.164	785.298	529.375	805.231	290.451	347.018	610.416	744.938	552.609	1137.14	999.653	594.837
ENSBTAG00000019495	1523.38	-0.328097	0.158242	-2.07339	0.0381357	0.637255	-1.25536	TEAD3	FALSE	1468.92	1146.7	1024.52	1211.84	1317.21	2469.9	1318.57	1166.29	1973.02	1379.28	1095.56	1928.58	1291.34	1816.33	1728.76	1822.64	1803.47	1458
ENSBTAG00000020371	502.309	0.303808	0.145178	2.09266	0.0363791	0.637255	1.2344	ACOT8	FALSE	534.988	446.778	594.685	525.463	575.19	313.923	465.987	517.257	514.702	463.483	863.199	467.948	585.304	428.339	445.687	462.365	492.787	343.486
ENSBTAG00000020567	1171.99	-0.208113	0.100144	-2.07813	0.0376978	0.637255	-1.15518	HNRNPLL	FALSE	1223.55	1068.54	918.352	1147.28	1058.27	1529.25	1085.58	1118.78	1370.28	1071.04	957.978	1474.3	984.2	1059.35	1393.17	1228.32	1168.61	1238.97
ENSBTAG00000020580	15.6049	1.63737	0.789963	2.07271	0.0381991	0.637255	3.11097	TCN1	FALSE	28.3769	24.8704	2.58934	4.96657	11.2582	19.0596	0.862939	5.37875	14.6735	4.4673	1.01913	5.25784	5.79509	134.746	7.41047	3.21831	1.27997	5.65742
ENSBTAG00000021284	239.758	0.626903	0.300014	2.08958	0.0366558	0.637255	1.54425	RSPH1	FALSE	379.75	288.674	433.283	288.061	192.412	118.842	186.395	258.18	186.241	409.875	455.549	161.942	129.424	104.072	186.32	76.1668	225.274	235.187
ENSBTAG00000021313	729.644	0.401381	0.193624	2.07299	0.0381729	0.637255	1.32077	RUNDC3B	FALSE	521.635	902.439	929.573	1047.95	1204.62	482.096	761.975	828.328	397.314	794.063	706.254	528.939	914.659	629.91	421.338	717.684	725.741	619.083
ENSBTAG00000021841	1427.41	-0.349169	0.167148	-2.08898	0.0367096	0.637255	-1.27383	CHD7	FALSE	950.627	1827.08	892.459	1359.85	1550.56	1927.26	1505.83	1699.69	1231.45	1457.46	734.789	972.701	1431.39	1549.03	1711.82	1770.07	1506.52	1614.79
ENSBTAG00000022227	1369.35	0.232062	0.112302	2.06641	0.0387894	0.637255	1.17451		FALSE	1476.43	1468.24	1644.23	1338.99	1522.92	1134.61	1215.88	1692.51	996.67	1427.3	1339.13	1524.77	1385.99	1535.89	1618.66	940.821	1105.89	1279.38
ENSBTAG00000024851	211.603	0.395402	0.189354	2.08817	0.0367828	0.637255	1.31531	TRIM14	FALSE	181.112	301.109	173.486	303.954	309.088	208.534	191.572	227.701	89.1698	240.117	255.8	166.148	208.623	230.054	122.802	183.444	197.115	219.023
ENSBTAG00000032021	2210.96	0.144379	0.0693865	2.0808	0.0374523	0.637255	1.10526	RALB	FALSE	2160.82	2273.86	2340.76	2196.22	2305.88	1994.53	2228.11	2028.69	1878.21	2006.94	2754.7	2586.86	2345.08	2114.31	2145.86	2098.34	2347.46	1990.6
ENSBTAG00000034519	229.477	0.387427	0.185556	2.08792	0.0368053	0.637255	1.30806		FALSE	319.658	218.504	282.238	216.542	216.976	173.779	264.922	164.052	252.836	170.874	448.415	278.666	226.009	185.139	203.258	183.444	152.316	172.955
ENSBTAG00000036262	662.632	-0.362429	0.173708	-2.08642	0.0369403	0.637255	-1.28559	GBE1	FALSE	861.323	491.19	537.719	491.69	472.843	664.844	489.286	585.388	891.698	514.856	446.377	780.264	507.071	775.611	1073.46	782.05	792.299	769.409
ENSBTAG00000038716	1566.97	-0.432202	0.20645	-2.0935	0.0363049	0.637255	-1.34929	SKI	FALSE	1331.21	1387.41	1065.08	1345.94	1882.16	3015.9	1699.99	1668.31	1737.12	1613.81	487.142	1334.44	1585.92	1530.41	1448.22	1718.58	1990.35	1363.44
ENSBTAG00000039599	462.775	0.292807	0.1397	2.09598	0.0360843	0.637255	1.22502	HOXB4	FALSE	483.242	538.266	577.423	509.57	624.316	374.465	367.612	566.562	440.205	533.843	474.912	342.811	537.012	419.575	439.335	352.942	272.633	475.223
ENSBTAG00000002468	8657.81	0.437864	0.212069	2.06472	0.0389493	0.637592	1.3546	RPS28	FALSE	13061.7	7401.6	10163.2	7230.33	6738.52	6158.49	7469.6	5637.83	9594.22	6369.25	20771.8	9613.44	7123.13	9503.43	8055.18	6767.04	7658.03	6523.81
ENSBTAG00000007841	1024.53	-0.388938	0.188391	-2.06453	0.0389676	0.637592	-1.30943	WTIP	FALSE	1252.76	647.518	801.832	720.152	711.311	1874.57	959.588	712.685	1364.64	844.32	1048.68	1313.41	775.576	889.543	1151.8	1109.25	1379.8	884.174
ENSBTAG00000034785	452.361	-0.290283	0.140594	-2.06468	0.0389528	0.637592	-1.22288	DNAJC15	FALSE	444.85	320.65	397.032	459.904	364.355	530.305	374.515	360.376	597.099	366.319	513.639	421.679	382.476	442.581	404.4	540.677	727.02	494.62
ENSBTAG00000015913	639.959	-0.532381	0.258258	-2.06144	0.0392615	0.641642	-1.44631	MFHAS1	FALSE	487.415	665.282	338.34	559.235	606.917	2038.26	583.347	628.418	664.823	580.749	391.344	623.58	530.251	556.512	608.717	635.081	654.062	366.924
ENSBTAG00000000241	4427.71	-0.149159	0.0726168	-2.05405	0.0399704	0.641865	-1.10892	STAU1	FALSE	4337.5	4052.09	4169.7	3797.44	4060.1	5021.64	4124.85	4419.54	4703.42	4213.78	5013.08	4653.19	3650.91	4282.3	5383.17	4693.38	4865.15	4257.61
ENSBTAG00000002959	1563.45	-0.382039	0.185506	-2.05945	0.0394512	0.641865	-1.30318	LRCH1	FALSE	997.365	1483.34	1140.17	1567.45	1793.12	2305.09	1554.15	1970.42	1175.01	1633.92	1125.11	1054.72	1399.51	1582.99	1121.1	2723.77	2177.22	1337.58
ENSBTAG00000004278	2436.78	0.210325	0.102408	2.0538	0.0399953	0.641865	1.15695	APMAP	FALSE	2277.67	2988	2508.21	2442.56	3182.99	2173.92	2268.67	2567.46	2106.21	2751.86	1854.81	2475.39	2724.66	2725.6	2583.08	1821.57	2337.22	2072.23
ENSBTAG00000005273	1529.24	-0.578284	0.280924	-2.05851	0.0395414	0.641865	-1.49307	IL1R1	FALSE	1340.39	1416.72	1155.71	1108.54	1181.08	4308.59	1190.86	1775.88	1598.28	939.25	509.563	2351.31	1009.31	1531.5	2224.2	1133.92	1094.37	1656.82
ENSBTAG00000007484	1377.85	0.258526	0.125616	2.05807	0.0395838	0.641865	1.19626	ACADS	FALSE	1865.37	1151.14	1793.55	1598.24	1386.8	904.771	1233.14	1033.62	1566.68	1318.97	1739.65	1400.69	1356.05	1251.06	1446.1	1175.76	1192.93	1386.88
ENSBTAG00000008188	97.3435	-0.341572	0.166068	-2.05682	0.0397032	0.641865	-1.26714	C16orf52	FALSE	55.9192	113.693	60.4179	94.3648	98.2531	139.023	112.182	149.709	94.8135	88.2292	72.3579	98.8475	101.414	87.6397	105.864	105.132	87.0377	87.2859
ENSBTAG00000010622	51.7964	0.492161	0.239017	2.0591	0.0394843	0.641865	1.40655	TRIM46	FALSE	49.2423	53.2936	56.9655	73.5052	38.8918	19.0596	62.9945	48.4088	23.7034	82.6451	48.918	42.0628	79.1996	71.2073	35.9937	55.7841	37.119	53.3414
ENSBTAG00000011805	549.882	0.228139	0.111115	2.05319	0.0400544	0.641865	1.17132	PLIN3	FALSE	614.277	503.625	517.005	622.807	498.43	347.557	618.727	450.919	562.108	641.058	635.934	684.571	655.811	509.406	538.847	505.275	471.027	520.483
ENSBTAG00000016505	26.1923	-0.620994	0.302404	-2.05352	0.0400222	0.641865	-1.53793	TMC7	FALSE	24.2038	18.6528	8.63113	30.7927	23.5398	48.2096	30.2029	44.8229	28.2183	21.2197	4.0765	22.0829	28.0096	30.6739	30.7005	22.5282	21.7594	33.1363
ENSBTAG00000016760	809.92	-0.344802	0.16793	-2.05325	0.0400481	0.641865	-1.26998	LRRFIP2	FALSE	869.669	702.588	617.989	696.313	719.499	1469.83	755.072	839.085	907.5	729.287	417.841	1105.2	647.119	725.219	980.299	808.87	830.698	756.478
ENSBTAG00000017388	845.485	0.485623	0.236217	2.05584	0.0397981	0.641865	1.40019	SVBP	FALSE	1447.22	455.661	1085.8	672.473	670.372	478.732	780.097	544.151	943.62	821.983	1791.62	1226.13	786.201	727.41	888.197	549.259	682.222	667.575
ENSBTAG00000017964	193.651	0.465032	0.226215	2.05571	0.0398105	0.641865	1.38035	LRRC51	FALSE	225.346	216.727	366.823	239.389	160.685	104.267	176.902	235.769	165.924	224.482	325.101	132.498	194.136	121.6	111.157	116.932	195.835	172.147
ENSBTAG00000019920	215.981	0.32145	0.156569	2.05309	0.0400643	0.641865	1.24959	BICDL2	FALSE	271.25	178.534	333.162	208.596	246.656	195.081	205.379	257.284	206.558	237.884	270.068	231.345	204.76	188.425	223.373	123.369	145.916	160.024
ENSBTAG00000021214	2692.69	-0.19744	0.0961276	-2.05394	0.0399813	0.641865	-1.14666	FBXL5	FALSE	2356.12	2105.99	2433.12	2514.08	2347.84	2876.88	2547.4	2784.4	2646.88	2537.43	2455.07	3217.8	2510.24	2800.09	2548.14	3351.34	3711.9	2723.64
ENSBTAG00000039223	13.427	0.939228	0.456341	2.05817	0.0395736	0.641865	1.9175	WDR38	FALSE	5.84231	11.547	38.8401	28.8061	11.2582	3.36346	12.0811	10.7575	1.12873	18.986	18.3443	14.722	18.3511	4.38199	6.35183	11.8005	8.95976	16.1641
ENSBTAG00000046277	117.877	-0.657075	0.319429	-2.05703	0.0396834	0.641865	-1.57688	RGS4	FALSE	25.0385	103.034	109.615	122.178	97.2296	95.298	196.75	221.425	84.6549	67.0095	118.219	54.6816	110.107	131.46	85.7497	290.721	131.836	76.7793
ENSBTAG00000047664	250.646	-0.53092	0.258247	-2.05586	0.039796	0.641865	-1.44485	GNAZ	FALSE	275.423	157.216	152.771	129.131	172.966	363.254	84.568	171.224	435.69	253.519	276.183	199.798	190.272	284.829	322.885	379.761	340.471	321.665
ENSBTAG00000005946	112.807	-1.01985	0.497099	-2.05161	0.0402075	0.641986	-2.02771	USP13	FALSE	31.7154	96.8168	21.5778	88.4049	41.9622	371.102	51.7763	124.608	110.616	138.486	16.306	44.1659	71.4728	223.481	43.4042	179.153	314.872	60.6152
ENSBTAG00000007799	69.2888	0.620029	0.302081	2.05253	0.0401186	0.641986	1.53691	MTFR2	FALSE	92.6423	161.657	108.752	70.5252	69.5959	62.7846	72.4869	25.9973	32.7332	52.4908	79.4918	57.8363	68.5753	59.1568	67.7528	21.4554	42.2389	101.025
ENSBTAG00000032914	5879.21	0.358748	0.174865	2.05157	0.0402112	0.641986	1.28231		FALSE	5133.72	7302.12	4336.28	7066.43	9505.98	5505.98	6951.84	6324.52	3471.98	8437.62	6039.34	5992.89	5467.67	5889.39	4015.41	5545.16	3397.03	5442.44
ENSBTAG00000013066	8204.02	0.48719	0.23774	2.04925	0.0404372	0.64485	1.40171	IGF2	FALSE	10140.6	7604.11	7843.11	6073.12	4972.01	7027.39	7838.07	4300.31	7866.13	6123.55	12728.9	19987.2	11037.7	7505.25	5968.6	5759.71	5882.72	9013.88
ENSBTAG00000011982	44.5667	0.512881	0.250445	2.04788	0.0405718	0.646251	1.4269	BATF3	FALSE	47.5731	49.7407	69.049	38.7392	39.9153	29.15	50.0505	57.3734	27.0896	29.0375	95.7978	65.1973	42.4973	37.2469	33.8764	26.8193	30.7192	32.3281
ENSBTAG00000011405	146.291	0.400104	0.195674	2.04475	0.0408795	0.649163	1.3196	CEP72	FALSE	171.096	176.757	231.314	189.723	193.436	91.9346	170.862	97.714	77.8825	128.435	174.27	134.601	150.672	89.8307	112.216	140.533	124.157	177.805
ENSBTAG00000019853	833.867	-0.390361	0.190924	-2.04459	0.0408955	0.649163	-1.31072	SMURF2	FALSE	548.342	840.263	567.928	821.47	846.409	1511.31	857.761	962.797	702.071	956.002	414.784	583.621	755.294	992.52	718.815	990.168	1191.65	748.396
ENSBTAG00000020046	1245.29	-0.6193	0.302827	-2.04506	0.0408489	0.649163	-1.53613	CLMP	FALSE	1306.17	611.1	566.202	945.634	556.767	2965.45	836.188	639.175	1818.39	1000.68	1425.76	1445.91	766.884	1430.72	1325.41	1735.74	2320.58	718.492
ENSBTAG00000005607	85.3784	0.56579	0.276861	2.04359	0.0409942	0.649709	1.4802	ERCC6L	FALSE	136.877	167.875	113.931	99.3313	129.981	57.1788	81.9792	37.6513	54.1791	67.0095	73.377	51.5269	84.9947	73.3983	57.1664	45.0564	61.4383	143.86
ENSBTAG00000017329	1073.1	0.362616	0.177467	2.04329	0.0410239	0.649709	1.28576	GMNN	FALSE	1675.07	1244.41	1356.81	868.156	1184.15	752.294	823.244	863.29	1141.15	932.549	1549.07	1442.75	985.166	668.253	1268.25	690.865	857.577	1012.68
ENSBTAG00000013308	6480.88	-0.236064	0.115611	-2.04187	0.041164	0.649799	-1.17777		FALSE	5810.59	6842.01	4854.15	6211.19	6314.81	6953.39	6639.45	6820.26	6026.3	7128.7	3765.67	6604.9	6271.26	6259.67	6438.64	8318.27	8306.98	7089.55
ENSBTAG00000020598	18.7608	-1.25397	0.614146	-2.04181	0.0411705	0.649799	-2.38497	PPP2R2C	FALSE	9.18077	0.888227	6.9049	3.97325	4.09388	26.9077	4.31469	3.58584	25.9608	31.2711	1.01913	18.9282	11.5902	28.4829	35.9937	47.2019	49.9187	27.4789
ENSBTAG00000032183	14.0207	-0.939915	0.460155	-2.0426	0.0410916	0.649799	-1.91841	NELL2	FALSE	15.0231	5.32936	9.49424	10.9264	12.2816	4.48461	15.5329	14.3433	19.1884	6.70095	2.03825	19.9798	10.6243	7.66847	14.8209	11.8005	11.5197	60.6152
ENSBTAG00000002878	1081.84	0.326881	0.160179	2.04072	0.0412784	0.650759	1.2543	CHRD	FALSE	1057.46	1350.99	1170.38	1155.22	1447.19	1034.82	1454.05	983.415	678.368	1039.76	845.874	1530.03	1456.5	836.959	833.148	805.651	999.653	793.655
ENSBTAG00000001294	1116.27	-0.379313	0.186031	-2.03897	0.0414525	0.650929	-1.30072	PPP1R15A	FALSE	1054.95	747.887	952.014	900.935	938.521	2265.85	1306.49	957.418	958.293	711.418	1105.75	1446.96	986.131	1001.28	1593.25	1185.41	1149.41	830.832
ENSBTAG00000003740	2282.49	-0.206864	0.101562	-2.03683	0.0416675	0.650929	-1.15418	KDM6A	FALSE	1739.34	2382.23	1835.84	1916.1	2203.53	2574.17	2297.14	2443.75	2294.71	2562	1916.97	1843.4	2344.11	2617.14	2341.71	2831.04	2840.24	2101.33
ENSBTAG00000005246	1555.43	-0.252154	0.123664	-2.03903	0.0414475	0.650929	-1.19098	DIP2B	FALSE	1161.78	1888.37	1147.08	1360.84	1495.29	1930.63	1609.38	2022.41	1469.61	1446.29	1057.85	1652.01	1440.08	1689.26	1978.59	1425.71	1496.28	1726.32
ENSBTAG00000007602	822.376	-0.921216	0.451814	-2.03893	0.0414571	0.650929	-1.89371	ITGA8	FALSE	340.523	1258.62	246.85	458.911	171.943	2246.79	369.338	512.774	899.599	778.427	642.049	141.962	314.867	1531.5	923.132	1987.85	1482.2	495.428
ENSBTAG00000009614	125.19	0.337719	0.1658	2.03691	0.0416595	0.650929	1.26376	NRROS	FALSE	116.012	165.21	157.087	85.4249	145.333	89.6922	107.867	155.984	99.3284	108.332	147.773	109.363	167.092	179.661	106.922	86.8945	98.5574	126.888
ENSBTAG00000011193	882.171	0.351749	0.172657	2.03727	0.041623	0.650929	1.27611	C1QC	FALSE	609.269	1230.19	1169.52	964.507	1176.99	550.486	946.644	1092.78	916.53	813.049	1025.24	1033.69	931.078	808.476	801.389	534.24	520.946	754.053
ENSBTAG00000015844	3068.91	-0.842914	0.413951	-2.03627	0.0417237	0.650929	-1.79367	TFPI2	FALSE	3322.6	1094.3	2146.56	2060.13	917.029	14175.9	1332.38	1874.5	4859.19	2129.79	3400.82	3728.86	1246.91	2639.05	2990.65	2179.87	3839.9	1302.01
ENSBTAG00000016229	575.852	-0.686313	0.33673	-2.03817	0.0415329	0.650929	-1.60917	KLF9	FALSE	279.596	910.433	365.96	489.703	519.922	1009.04	818.066	1140.3	329.59	603.086	130.448	217.675	568.885	445.867	263.601	1007.33	798.699	467.141
ENSBTAG00000017287	389.527	0.29445	0.144588	2.03647	0.0417033	0.650929	1.22642	DRAM1	FALSE	369.735	365.95	494.564	346.666	364.355	443.977	457.358	295.831	256.222	345.099	453.511	590.982	430.768	483.114	374.758	314.322	281.592	342.678
ENSBTAG00000021905	29.3275	-0.821165	0.403395	-2.03564	0.041787	0.650929	-1.76683	DGKB	FALSE	8.34615	32.8644	9.49424	20.8596	16.3755	24.6654	21.5735	26.8938	56.4366	40.2057	25.4781	9.46412	20.2828	35.0559	14.8209	49.3475	94.7175	21.0133
ENSBTAG00000030817	582.607	-0.250442	0.123041	-2.03544	0.0418071	0.650929	-1.18957	LMBR1	FALSE	426.488	508.954	531.678	522.483	695.959	741.082	570.403	611.385	544.049	557.296	468.798	464.793	584.338	611.287	506.029	769.177	825.578	547.153
ENSBTAG00000007814	1351.08	-0.533366	0.262334	-2.03315	0.042037	0.653772	-1.4473	WWTR1	FALSE	713.596	2018.94	620.578	1184.03	1151.4	2134.68	1303.9	1748.99	1319.49	1373.7	316.948	1002.15	1248.84	1639.96	1316.95	1876.28	1999.31	1349.7
ENSBTAG00000005260	326.476	-0.87478	0.430868	-2.03027	0.0423289	0.653895	-1.83373	SPP1	FALSE	203.646	221.169	153.634	98.338	148.403	547.123	609.235	202.6	424.403	68.1263	205.863	227.139	313.901	741.651	262.542	113.714	1107.17	227.913
ENSBTAG00000007566	1418.81	-0.256875	0.126551	-2.02981	0.042376	0.653895	-1.19489	CEP170	FALSE	1226.88	1430.93	1089.25	1207.87	1186.2	1851.02	1485.98	1532.05	1329.65	1461.92	1199.51	1163.04	1414.97	1675.01	1229.08	1855.89	2049.22	1150.07
ENSBTAG00000012618	34.0189	0.394386	0.194101	2.03186	0.0421678	0.653895	1.31438	SLC23A3	FALSE	25.0385	35.5291	35.3876	39.7325	38.8918	29.15	27.614	35.8584	19.1884	44.673	46.8798	32.5986	29.9413	52.5838	32.8178	36.4742	28.1592	21.8215
ENSBTAG00000013489	4580.61	0.271662	0.133832	2.02988	0.0423691	0.653895	1.2072	CYP27A1	FALSE	4319.13	3834.48	5587.79	5286.41	5533.9	2999.08	5336.41	4861.5	3582.59	4548.83	6085.2	3519.6	6187.23	4687.63	3891.55	4016.46	4299.4	3873.72
ENSBTAG00000024869	926.691	0.381294	0.187692	2.03149	0.0422053	0.653895	1.30251	CX3CL1	FALSE	749.485	1793.33	886.417	1016.16	1153.45	767.99	1226.24	799.641	620.802	750.507	803.071	756.078	1158.05	1267.49	630.948	669.409	887.016	744.355
ENSBTAG00000030994	30.1052	0.813409	0.400317	2.03191	0.0421626	0.653895	1.75736	ANKS1B	FALSE	59.2577	32.8644	65.5966	24.8328	23.5398	23.5442	32.7917	28.6867	20.3172	22.3365	10.1913	97.7959	17.3853	18.6234	10.5864	16.0916	20.4794	16.9723
ENSBTAG00000037775	592.905	-0.946042	0.465923	-2.03047	0.0423089	0.653895	-1.92658		FALSE	1176.81	243.374	256.345	213.562	144.309	1152.55	445.276	258.18	1802.58	329.463	205.863	1126.23	217.316	285.925	1465.15	346.505	326.391	676.466
ENSBTAG00000015384	339.228	-0.43191	0.212893	-2.02877	0.0424818	0.654129	-1.34902	PHF13	FALSE	263.738	361.508	257.208	280.114	400.177	722.023	376.241	365.755	304.758	320.529	110.066	264.995	333.218	345.081	326.06	336.85	357.11	380.663
ENSBTAG00000043961	931.544	-0.51168	0.252217	-2.02873	0.0424857	0.654129	-1.42571	MPDZ	FALSE	545.838	1058.77	560.16	697.306	742.015	1244.48	941.466	1173.46	822.845	1078.85	619.628	504.753	783.303	1242.29	561.078	1846.24	1756.11	589.18
ENSBTAG00000003565	966.659	-0.295316	0.145655	-2.02751	0.0426106	0.655322	-1.22715	TRIM3	FALSE	735.296	866.021	818.231	1007.22	1070.55	1390.23	1200.35	940.385	856.707	878.942	658.355	683.52	1055.67	1005.67	861.731	1399.97	1181.41	789.614
ENSBTAG00000017624	40.3831	0.602508	0.297241	2.027	0.0426619	0.655382	1.51835	RAB17	FALSE	74.2808	40.8584	58.6917	34.766	62.4316	12.3327	26.7511	31.3761	47.4067	52.4908	68.2814	41.0112	21.2487	21.9099	50.8146	28.9648	21.7594	31.5199
ENSBTAG00000003829	1062.04	0.358602	0.177013	2.02585	0.0427799	0.656465	1.28218	HPN	FALSE	1055.79	1019.68	1409.46	1617.11	1073.62	808.351	945.781	994.173	1154.69	1237.44	1252.5	735.047	1198.62	1174.37	893.49	962.276	410.869	1173.51
ENSBTAG00000000717	1799.46	0.333544	0.164906	2.02263	0.0431108	0.657248	1.26011	PLPP2	FALSE	2347.77	1675.2	2502.16	2045.23	1673.37	1363.32	1674.96	1690.72	1660.36	1564.67	3050.24	1641.5	1756.88	1555.6	2218.91	1094.23	1182.69	1692.38
ENSBTAG00000010809	2330.15	0.192004	0.0948711	2.02384	0.0429862	0.657248	1.14235	HID1	FALSE	2064.84	2692.22	2405.5	2734.59	2770.53	2085.34	2497.35	2381.89	2039.62	2585.45	2721.06	1739.29	2496.72	2459.39	2285.6	2027.54	1963.47	1992.22
ENSBTAG00000011406	1947.5	-0.22828	0.112749	-2.02467	0.0429008	0.657248	-1.17144	TESK1	FALSE	1912.94	1410.5	1727.09	1997.55	1943.57	2650.41	2411.05	1750.78	2072.35	1890.79	1684.61	1708.8	2147.08	1671.73	1685.35	2452.36	2279.62	1658.43
ENSBTAG00000014433	1301.57	-0.183256	0.0906052	-2.02258	0.0431161	0.657248	-1.13544	UBE2G1	FALSE	1392.97	975.273	1294.67	1147.28	1157.54	1630.16	1210.7	1157.33	1439.13	1160.38	1373.78	1415.41	1122.32	1234.62	1378.35	1560.88	1422.04	1355.36
ENSBTAG00000016028	282.701	0.153538	0.0758726	2.02364	0.0430077	0.657248	1.11229	ZNF691	FALSE	273.754	279.792	308.131	312.894	306.017	233.2	311.521	292.246	252.836	294.842	270.068	298.646	319.696	299.071	230.783	264.975	272.633	267.515
ENSBTAG00000044092	163.701	0.539966	0.266885	2.02322	0.0430506	0.657248	1.45394	IQCK	FALSE	233.692	211.398	327.983	239.389	148.403	104.267	111.319	168.534	100.457	266.921	178.347	91.4865	133.287	70.1118	138.682	86.8945	138.236	197.201
ENSBTAG00000003304	70.755	0.448097	0.221627	2.02185	0.0431919	0.657678	1.36424	HOXC4	FALSE	89.3038	80.8287	75.9539	81.4517	94.1592	26.9077	44.8728	96.8176	53.0504	81.5283	64.2049	120.93	60.8485	53.6793	79.3978	63.2935	62.7183	43.6429
ENSBTAG00000030993	14.8665	0.890101	0.440349	2.02136	0.043243	0.657731	1.85331	LCA5L	FALSE	24.2038	23.0939	36.2507	28.8061	20.4694	2.24231	12.9441	21.515	10.1586	13.4019	17.3251	4.20628	10.6243	8.76397	2.11728	10.7277	10.2397	10.5066
ENSBTAG00000007507	718.423	0.248968	0.123215	2.02059	0.0433222	0.658101	1.18836	FAAH	FALSE	780.365	616.43	870.018	896.962	539.368	482.096	718.828	653.518	756.25	862.189	961.035	690.881	809.381	703.309	672.235	699.447	545.265	674.041
ENSBTAG00000018914	414.493	0.374458	0.185357	2.0202	0.0433625	0.658101	1.29635	RAB25	FALSE	526.642	467.207	529.951	499.637	403.247	241.048	389.185	528.911	365.709	440.029	436.186	541.558	372.818	397.665	519.791	173.789	266.233	361.267
ENSBTAG00000003083	318.676	0.3147	0.156382	2.01237	0.0441807	0.658945	1.24375	SLC50A1	FALSE	397.277	275.35	420.336	296.007	297.83	274.683	271.826	261.766	281.054	293.725	553.385	389.08	263.677	303.453	377.934	205.972	302.072	270.748
ENSBTAG00000003176	2311.69	-0.348779	0.173295	-2.01263	0.0441533	0.658945	-1.27348	JAM3	FALSE	1828.64	2873.41	2265.67	1961.79	1751.16	4908.41	2553.44	2467.05	2226.99	1803.67	2431.63	1531.08	2036.97	2126.36	2016.71	2617.56	2229.7	1980.1
ENSBTAG00000005299	529.979	-0.877	0.434968	-2.01624	0.0437747	0.658945	-1.83655	EDNRB	FALSE	438.173	1083.64	170.033	134.097	231.304	612.15	321.876	291.349	485.355	314.945	210.959	521.578	382.476	375.755	2567.2	385.125	506.866	506.743
ENSBTAG00000007047	800.765	0.271762	0.134936	2.01401	0.0440088	0.658945	1.20728	FZD10	FALSE	723.611	777.199	876.06	834.383	1450.26	679.419	819.792	690.273	733.676	866.656	922.308	605.704	803.586	809.572	770.688	701.593	728.3	620.7
ENSBTAG00000007403	12.2591	0.914109	0.454189	2.01262	0.0441547	0.658945	1.88441	SLC7A3	FALSE	7.51154	8.88227	28.4827	16.8863	5.11735	1.12115	3.45176	10.7575	7.90112	11.1683	36.6885	11.5673	18.3511	9.85947	7.41047	12.8733	15.3596	7.27382
ENSBTAG00000009363	307.687	0.223921	0.111238	2.01299	0.0441152	0.658945	1.1679	GINS3	FALSE	338.854	311.768	328.846	340.706	319.322	219.746	288.222	261.766	230.261	285.907	433.128	286.027	358.33	284.829	278.422	325.05	302.072	345.103
ENSBTAG00000009907	785.917	-0.511747	0.254155	-2.01352	0.0440595	0.658945	-1.42578	MAPK4	FALSE	928.927	485.86	436.735	836.37	416.552	898.044	585.936	726.132	1121.96	820.867	339.369	709.809	542.807	1092.21	927.367	1081.35	533.746	1662.47
ENSBTAG00000013072	1275.64	-0.159599	0.0791952	-2.01526	0.0438777	0.658945	-1.11698	FUBP3	FALSE	1198.51	1249.74	1069.4	1252.57	1296.74	1534.86	1279.74	1313.31	1196.46	1224.04	935.557	1327.08	1331.91	1240.1	1309.54	1542.65	1345.24	1314.14
ENSBTAG00000017958	396.98	-0.328685	0.163257	-2.01331	0.0440825	0.658945	-1.25587	AHI1	FALSE	359.719	348.185	276.196	337.727	316.252	729.871	365.886	432.093	458.265	386.422	302.68	576.26	303.276	357.132	403.341	421.599	437.748	332.98
ENSBTAG00000018909	909.095	-0.655159	0.324798	-2.01713	0.0436821	0.658945	-1.57479		FALSE	1108.37	506.289	438.461	639.694	673.443	2465.42	2096.94	909.009	791.241	674.563	351.598	1534.24	766.884	547.748	921.015	533.167	721.901	683.739
ENSBTAG00000021052	588.756	-0.168832	0.0838915	-2.0125	0.0441669	0.658945	-1.12415	GNB1L	FALSE	546.673	515.172	549.803	618.834	583.378	608.786	659.285	575.527	652.407	644.408	456.568	485.825	679.957	498.451	663.766	639.372	631.023	588.372
ENSBTAG00000039090	1506.15	0.422762	0.209528	2.01768	0.0436244	0.658945	1.34049	MAGEH1	FALSE	1448.89	1157.36	3278.1	1512.82	1471.75	1127.88	1416.08	1460.33	1556.52	1407.2	2478.51	1185.12	1956.81	1081.25	1233.31	1447.17	963.814	927.817
ENSBTAG00000045664	4420.42	-0.188851	0.0935572	-2.01856	0.0435325	0.658945	-1.13986	LRRC41	FALSE	4245.69	3442.77	4256.01	4337.8	3621.03	4897.2	4501.09	3488.12	4765.5	4363.44	4258.92	5193.7	3920.38	3975.56	5065.58	5080.65	5492.33	4661.71
ENSBTAG00000046173	1017.58	0.150554	0.0747051	2.01532	0.0438716	0.658945	1.11	ALG12	FALSE	1122.56	1043.67	1191.96	1129.4	989.695	881.226	961.314	924.249	1050.85	919.147	1237.22	1000.04	1005.45	1001.28	1027.94	1023.42	990.693	816.285
ENSBTAG00000047268	1488.55	-0.544017	0.270257	-2.01296	0.044119	0.658945	-1.45803	WT1	FALSE	1240.24	965.503	849.303	887.029	1483.01	3378.03	1908.82	1207.53	1314.97	1120.18	595.169	2772.99	1255.6	1198.47	1476.8	1729.31	2353.86	1057.13
ENSBTAG00000047510	146.218	0.713563	0.354427	2.01329	0.0440845	0.658945	1.63985	SMIM6	FALSE	172.765	96.8168	364.234	175.816	115.652	73.9961	93.1974	144.33	103.843	235.65	371.981	79.9192	64.7119	92.0217	124.919	47.2019	85.7577	189.119
ENSBTAG00000016277	1849.93	0.279882	0.139114	2.01189	0.0442316	0.658994	1.2141	MARC2	FALSE	2390.34	1508.21	2303.65	1874.38	1824.85	1399.2	1587.81	1643.21	2077.99	1674.12	3119.54	1797.13	1878.58	1701.31	1975.42	1438.59	1463	1641.46
ENSBTAG00000002112	238.073	-0.223365	0.111075	-2.01094	0.044332	0.659069	-1.16745	INSIG2	FALSE	263.738	191.857	251.166	206.609	186.271	262.35	234.719	237.562	304.758	190.977	193.634	254.48	194.136	281.543	295.36	234.937	254.713	246.502
ENSBTAG00000008414	2359.87	-0.188699	0.0938172	-2.01135	0.044289	0.659069	-1.13974	ZFR	FALSE	2048.98	2405.32	1976.53	2305.48	2125.75	3260.31	2380.85	2530.7	2293.58	2491.64	1663.21	2540.59	2306.45	2355.32	2339.59	2624	2384.58	2444.81
ENSBTAG00000006434	1759.56	-1.33299	0.663535	-2.00892	0.0445454	0.660112	-2.51924	SYNPO2	FALSE	407.292	635.082	213.189	1223.76	416.552	5277.27	704.158	1136.71	1956.09	2823.33	246.628	223.984	475.198	3838.62	653.18	6141.62	4815.23	484.113
ENSBTAG00000013496	157.401	-0.960861	0.478201	-2.00932	0.0445028	0.660112	-1.94647	CPM	FALSE	151.9	99.4814	63.8704	56.6189	56.2908	612.15	64.7204	69.0273	160.28	166.407	92.7404	299.697	40.5656	79.9712	110.098	290.721	375.03	43.6429
ENSBTAG00000018285	653.891	0.405254	0.201699	2.0092	0.0445162	0.660112	1.32432	VAMP5	FALSE	735.296	578.236	876.06	626.781	507.641	442.855	629.945	517.257	656.922	576.282	1560.28	769.748	656.777	450.249	582.251	497.766	574.705	530.989
ENSBTAG00000015347	71.8138	0.464086	0.231092	2.00823	0.0446191	0.660496	1.37944		FALSE	93.4769	63.0641	107.026	69.5319	62.4316	52.6942	45.7358	59.1663	94.8135	60.3086	124.333	42.0628	110.107	84.3532	49.756	72.9485	65.2782	35.5609
ENSBTAG00000013191	6150.53	0.332608	0.165696	2.00734	0.0447138	0.661191	1.25929	AGRN	FALSE	4075.43	8485.23	5522.2	7812.41	9136.51	5480.2	6298.59	5899.6	4049.89	7337.54	4730.78	4804.62	7581.91	8215.13	4217.61	5937.79	5617.77	5506.29
ENSBTAG00000002226	391.382	-0.550392	0.274812	-2.00279	0.0451997	0.662705	-1.46448		FALSE	190.292	349.961	175.212	375.472	397.106	680.54	409.896	385.477	342.006	473.534	153.888	261.841	398.895	467.777	244.545	759.522	691.181	287.72
ENSBTAG00000003081	936.413	-0.317144	0.158339	-2.00295	0.0451831	0.662705	-1.24586	RWDD4	FALSE	920.581	836.71	705.163	911.862	747.133	1126.76	846.543	1032.72	1111.8	826.451	502.429	1413.31	684.787	893.925	1240.72	974.077	866.537	1213.92
ENSBTAG00000008142	494.123	0.481009	0.240002	2.00419	0.0450499	0.662705	1.39572	IFIH1	FALSE	274.588	463.655	474.712	480.764	514.805	537.032	384.871	495.742	382.64	394.239	484.084	839.152	462.642	1265.3	341.94	375.47	436.468	286.104
ENSBTAG00000008181	385.338	0.429409	0.214275	2.00401	0.0450688	0.662705	1.34668	CHAF1A	FALSE	651.835	539.154	476.438	430.105	549.603	216.383	345.176	212.461	295.728	263.571	451.472	372.255	354.466	262.919	386.403	311.104	258.553	558.468
ENSBTAG00000009997	872.439	-0.689662	0.34417	-2.00384	0.045087	0.662705	-1.61291	ANO1	FALSE	822.096	577.348	295.185	502.617	310.111	1631.28	344.313	568.355	1121.96	903.512	667.527	686.674	407.588	1683.78	1069.22	1862.33	1512.92	737.081
ENSBTAG00000013136	213.537	0.395852	0.197583	2.00347	0.0451269	0.662705	1.31572	EFCAB11	FALSE	274.588	174.093	359.055	232.435	162.732	150.235	146.7	200.807	177.211	249.052	384.21	156.684	230.838	165.42	155.62	240.301	225.274	158.408
ENSBTAG00000014396	2442.05	-0.390613	0.194805	-2.00515	0.0449474	0.662705	-1.31095	KLF10	FALSE	2441.25	2376.01	2221.65	1837.63	2938.38	3260.31	2311.81	2733.3	3163.83	1963.38	1914.94	2113.65	1878.58	1770.32	4449.46	1471.84	1505.24	3605.39
ENSBTAG00000031941	1733.47	0.303806	0.151505	2.00526	0.0449354	0.662705	1.2344	PEPD	FALSE	1756.03	1791.55	2635.08	1624.07	1648.81	1256.81	1626.64	1666.52	1642.3	1560.21	3175.59	1382.81	1633.25	1725.41	1571.02	1390.31	1452.76	1663.28
ENSBTAG00000007680	125.078	-0.553651	0.276655	-2.00123	0.0453673	0.66309	-1.4678	THSD7A	FALSE	110.169	67.5053	81.1326	81.4517	64.4786	165.931	103.553	74.4061	151.25	90.4629	79.4918	199.798	101.414	158.847	105.864	209.19	289.272	117.189
ENSBTAG00000008545	329.647	-0.906057	0.452659	-2.00163	0.0453244	0.66309	-1.87392	ATF3	FALSE	420.646	71.9464	92.3531	90.3915	228.234	1048.28	264.922	283.281	655.793	135.136	180.385	740.305	84.9947	329.744	511.322	295.012	363.51	137.394
ENSBTAG00000011307	2437.23	0.333729	0.166816	2.00058	0.0454381	0.66309	1.26027	DNM1	FALSE	2365.3	3983.7	2232.87	1926.03	3613.87	1715.36	2606.94	2262.66	2237.15	2263.8	1613.27	3322.96	3096.51	2417.76	2444.39	1930.99	1829.07	2007.58
ENSBTAG00000015104	471.919	0.373579	0.186683	2.00114	0.0453771	0.66309	1.29556	CCDC28B	FALSE	640.15	309.103	618.852	390.372	355.144	391.282	378.83	367.548	436.819	445.613	937.595	458.484	506.105	590.473	348.292	364.742	424.949	530.181
ENSBTAG00000020373	112.267	0.401827	0.200926	1.99988	0.0455137	0.66309	1.32118	C3orf67	FALSE	104.327	142.116	138.098	131.117	148.403	68.3903	77.6645	121.918	100.457	163.057	173.251	54.6816	117.834	86.5442	92.1015	82.6034	92.1575	126.08
ENSBTAG00000027713	193.311	-0.46858	0.234276	-2.00012	0.0454874	0.66309	-1.38375	LYSMD3	FALSE	176.938	224.721	112.205	127.144	189.342	310.559	200.202	251.905	243.806	198.795	40.765	196.643	185.443	199.38	169.382	217.773	225.274	209.325
ENSBTAG00000010856	83.6877	-0.918051	0.459323	-1.9987	0.0456405	0.663135	-1.88956	SLC8A2	FALSE	48.4077	21.3175	34.5245	45.6924	41.9622	118.842	44.8728	41.2371	91.4273	103.865	49.9371	33.6502	89.8239	130.364	48.6973	285.357	252.153	24.2461
ENSBTAG00000025448	25.0217	0.703034	0.351778	1.99852	0.0456607	0.663135	1.62792	IZUMO4	FALSE	11.6846	14.2116	44.0188	34.766	19.4459	13.4538	18.1217	23.3079	14.6735	27.9206	64.2049	22.0829	40.5656	23.0054	13.7623	37.547	17.9195	9.69843
ENSBTAG00000039446	22.8703	1.31881	0.659854	1.99864	0.0456477	0.663135	2.4946		FALSE	52.5808	6.21759	18.9885	9.93313	13.3051	3.36346	9.49233	1.79292	16.931	12.2851	21.4016	153.529	3.86339	19.7189	26.4659	21.4554	2.55993	17.7805
ENSBTAG00000008833	164.371	0.316614	0.15856	1.99681	0.0458459	0.663722	1.2454	APOM	FALSE	221.173	140.34	249.44	201.643	187.295	128.933	157.918	136.262	123.032	179.809	217.074	128.291	160.331	116.123	177.851	118.005	144.636	170.531
ENSBTAG00000009661	927.475	0.380007	0.190391	1.99593	0.0459411	0.663722	1.30135	RNASEH2A	FALSE	1350.41	879.345	1470.74	999.273	842.315	468.642	963.903	587.181	872.51	792.946	1582.7	825.482	828.698	766.847	797.154	734.849	870.377	1061.17
ENSBTAG00000019277	162.969	0.479061	0.239987	1.99619	0.0459129	0.663722	1.39384	KCNH3	FALSE	103.492	235.38	241.672	242.368	190.365	86.3288	214.872	154.191	97.0709	253.519	171.213	89.3834	204.76	132.555	122.802	82.6034	154.876	155.983
ENSBTAG00000020865	1247.86	-0.195192	0.0977382	-1.99709	0.0458157	0.663722	-1.14488	PELI1	FALSE	1067.47	1278.16	960.645	1311.17	1178.01	1331.93	1272.83	1255.94	1072.3	1313.39	1051.74	1216.67	960.054	1386.9	1392.11	1578.05	1516.76	1317.37
ENSBTAG00000030921	58.8527	0.581562	0.291295	1.99647	0.0458825	0.663722	1.49647	FAM3B	FALSE	49.2423	82.6051	53.513	83.4383	70.6194	33.6346	49.1875	85.1636	34.9907	83.7619	39.7459	54.6816	73.4045	100.786	73.046	16.0916	20.4794	54.9578
ENSBTAG00000001093	447.865	-0.400486	0.200781	-1.99464	0.0460826	0.664296	-1.31995	KLHL23	FALSE	568.373	335.75	309.858	300.974	316.252	382.313	372.79	330.793	676.11	415.459	544.213	338.605	365.091	425.053	476.387	851.781	647.663	404.101
ENSBTAG00000005144	1360.38	-0.320192	0.160691	-1.9926	0.0463052	0.664296	-1.2485	PNPLA2	FALSE	1525.68	903.327	1470.74	1334.02	1481.98	1385.75	1482.53	1619.9	1453.81	1254.19	1619.39	745.562	1158.05	758.084	1402.7	1668.16	1304.28	1918.67
ENSBTAG00000006823	126.792	-0.560701	0.28123	-1.99374	0.04618	0.664296	-1.47499	CMYA5	FALSE	112.673	70.1699	63.8704	126.151	51.1735	245.533	129.441	140.744	244.935	126.201	65.224	108.312	140.048	182.948	79.3978	180.226	134.396	80.8203
ENSBTAG00000019338	3518.56	-0.428798	0.21496	-1.99478	0.0460667	0.664296	-1.34611	IL13RA1	FALSE	2392.01	3007.54	2746.43	3113.04	2542.3	5069.85	2393.79	2852.53	4776.79	3153.91	3684.14	2602.63	2501.55	4750.07	2720.7	6829.26	5611.37	2586.25
ENSBTAG00000021575	2937.91	-0.194777	0.0977556	-1.99249	0.0463172	0.664296	-1.14455	BRD7	FALSE	2994.6	2069.57	2988.1	2669.03	2546.39	3425.12	2692.37	2704.62	3298.15	2537.43	3347.83	3307.18	2572.05	2571.13	3243.67	3482.22	3417.51	3015.4
ENSBTAG00000030705	287.23	-0.60628	0.304186	-1.99312	0.0462478	0.664296	-1.52233	DACT3	FALSE	400.615	77.2758	200.242	189.723	127.934	414.827	262.333	125.504	709.972	313.828	254.781	337.554	234.701	193.903	365.23	369.033	318.711	273.981
ENSBTAG00000047834	2669.15	-0.209849	0.105264	-1.99355	0.0462008	0.664296	-1.15657		FALSE	3049.68	2596.29	2317.46	2167.41	2254.7	3600.02	2290.24	2874.94	2966.31	2321.88	1961.82	2974.89	2425.25	2883.35	3046.76	2837.48	2894	2582.21
ENSBTAG00000001468	1044.32	-0.397444	0.199972	-1.9875	0.0468671	0.665282	-1.31717	SAMD4A	FALSE	1138.42	638.635	641.293	860.209	848.456	6652.92	1535.17	1238.01	1392.85	782.895	631.858	1721.42	798.757	1091.11	1348.7	1109.25	1268.45	703.945
ENSBTAG00000006405	485.288	0.237779	0.119573	1.98857	0.0467485	0.665282	1.17918	PALB2	FALSE	537.492	555.142	550.666	517.516	605.894	330.74	600.605	400.717	372.481	444.496	534.022	587.827	463.607	409.716	400.165	477.383	426.229	520.483
ENSBTAG00000007129	1570.03	-0.794901	0.399717	-1.98866	0.0467389	0.665282	-1.73496	MRVI1	FALSE	996.531	600.442	549.803	1021.13	609.988	2186.25	730.046	827.432	1864.66	1759	1887.42	1054.72	760.123	2595.23	955.95	4635.45	4299.4	927.009
ENSBTAG00000009842	67.7618	0.835435	0.420336	1.98754	0.0468628	0.665282	1.78439	CRYM	FALSE	94.3115	32.8644	201.105	40.7258	21.4929	43.725	17.2588	58.2698	77.8825	26.8038	105.989	176.664	59.8826	82.1622	53.9905	24.6737	39.6789	62.2316
ENSBTAG00000010649	2515.26	-0.182216	0.0916434	-1.98831	0.0467774	0.665282	-1.13463	MEF2A	FALSE	2313.55	2106.87	2314.01	2021.39	2413.34	3223.32	2361.86	2372.03	2626.56	2272.74	2598.77	2724.62	2488.03	2475.82	2522.73	2915.79	3280.55	2242.76
ENSBTAG00000011864	522.309	-0.588301	0.295487	-1.99096	0.0464858	0.665282	-1.50348	RGMB	FALSE	455.7	309.103	233.041	408.252	384.824	773.596	372.79	382.788	698.685	655.576	544.213	225.036	399.861	651.82	396.989	1188.63	1048.29	272.364
ENSBTAG00000015432	750.533	0.319429	0.160561	1.98946	0.0466509	0.665282	1.24784		FALSE	923.085	841.151	1105.65	1021.13	808.541	438.371	820.655	799.641	670.467	982.806	767.401	549.971	712.796	520.361	618.245	584.66	615.663	728.999
ENSBTAG00000021276	194.428	0.4589	0.230714	1.98904	0.0466965	0.665282	1.37449	TFF3	FALSE	268.746	291.338	259.797	135.091	263.032	197.323	174.314	130.883	238.162	166.407	327.139	146.168	157.433	197.189	153.502	83.6762	98.5574	210.941
ENSBTAG00000026586	24.7577	0.488444	0.245368	1.99066	0.0465185	0.665282	1.40293	PPP1R14C	FALSE	32.55	23.9821	40.5663	38.7392	19.4459	13.4538	22.4364	17.9292	28.2183	18.986	29.5546	38.908	17.3853	23.0054	13.7623	22.5282	25.5993	18.5887
ENSBTAG00000033657	521.348	-0.825252	0.41468	-1.99009	0.0465806	0.665282	-1.77185	SLC35F1	FALSE	490.754	174.093	171.759	282.101	153.52	940.647	320.15	198.117	983.125	617.604	726.636	234.5	230.838	799.712	510.263	994.459	1333.72	222.256
ENSBTAG00000006735	234.853	-0.787263	0.396344	-1.98631	0.0469986	0.665781	-1.7258	STAC	FALSE	85.9654	405.032	120.836	210.582	94.1592	676.055	251.115	174.809	228.004	173.108	241.533	50.4753	178.682	214.717	114.333	462.365	451.828	93.7515
ENSBTAG00000018487	281.013	0.658832	0.331638	1.9866	0.0469666	0.665781	1.5788	CFAP45	FALSE	346.365	365.061	599	435.071	209.811	116.6	253.704	365.755	197.528	508.156	486.123	107.26	183.511	117.218	182.086	105.132	225.274	254.584
ENSBTAG00000002668	822.73	-0.312331	0.157332	-1.98516	0.0471262	0.665863	-1.24171	ZNF711	FALSE	576.719	796.74	795.79	762.865	834.128	931.678	1065.73	913.492	672.724	896.811	650.202	580.466	781.372	753.702	565.313	1318.44	1183.97	728.999
ENSBTAG00000011937	226.318	-0.480181	0.241909	-1.98496	0.0471488	0.665863	-1.39492	RITA1	FALSE	357.215	169.651	163.991	150.984	171.943	322.892	195.887	217.839	369.095	154.122	130.448	323.883	179.648	122.696	402.282	194.172	168.955	278.022
ENSBTAG00000021869	464.019	-0.279368	0.140709	-1.98543	0.0470963	0.665863	-1.21366	THAP5	FALSE	366.396	468.984	395.306	445.004	484.101	448.461	486.698	627.521	554.207	455.665	239.494	408.009	516.729	457.917	372.641	588.952	583.664	452.594
ENSBTAG00000006031	295.544	-0.537068	0.270643	-1.98441	0.04721	0.666047	-1.45102	ADGRV1	FALSE	336.35	305.55	310.721	428.118	162.732	331.861	187.258	380.995	389.412	264.688	191.596	80.9708	182.545	198.285	258.308	528.876	267.513	514.017
ENSBTAG00000002773	25.4692	0.514155	0.259427	1.98189	0.0474917	0.667298	1.42816		FALSE	25.8731	36.4173	25.8934	30.7927	42.9857	11.2115	24.1623	13.4469	23.7034	23.4533	36.6885	16.8251	16.4194	38.3424	25.4073	13.946	29.4392	23.4379
ENSBTAG00000013100	197.842	0.664544	0.335171	1.9827	0.0474011	0.667298	1.58507	SPAG5	FALSE	192.796	577.348	355.603	289.054	210.835	125.569	221.775	76.199	95.9422	154.122	170.194	59.9394	197.033	159.942	127.037	127.66	157.436	262.666
ENSBTAG00000018570	271.42	0.487172	0.245782	1.98213	0.0474651	0.667298	1.40169	SDR16C5	FALSE	318.823	222.057	372.002	364.546	454.42	155.84	289.085	388.167	226.875	332.814	405.612	146.168	244.36	249.773	195.848	200.608	223.994	94.5597
ENSBTAG00000034586	1229.57	0.387138	0.195283	1.98244	0.0474299	0.667298	1.3078		FALSE	1158.45	1327.01	1807.36	1575.39	1091.02	424.917	1264.21	1410.13	1339.8	1382.63	1869.08	1087.32	993.858	1440.58	926.308	1115.68	1021.41	897.105
ENSBTAG00000006998	101.592	0.377182	0.190393	1.98107	0.0475836	0.66791	1.2988	RASGRP4	FALSE	74.2808	150.11	118.246	89.3982	129.981	67.2692	125.126	95.9211	88.0411	68.1263	124.333	93.5896	122.663	162.133	83.6324	62.2207	80.6378	92.9433
ENSBTAG00000002025	911.231	0.24936	0.125992	1.97917	0.0477966	0.6696	1.18868	AMIGO2	FALSE	747.815	1042.78	760.403	881.069	1254.77	843.107	892.279	863.29	770.924	1009.61	1100.66	851.771	1212.14	942.127	801.389	921.511	940.775	565.742
ENSBTAG00000048090	1140.55	-0.212109	0.107173	-1.97913	0.0478009	0.6696	-1.15838	UBE2G2	FALSE	1382.12	836.71	1052.13	993.313	969.225	1287.08	1071.77	1027.34	1311.59	1018.54	1212.76	1175.65	994.824	1016.62	1264.01	1435.37	1452.76	1028.03
ENSBTAG00000000752	91.9096	0.571593	0.289636	1.97349	0.0484403	0.670113	1.48616	SGO1	FALSE	110.169	190.081	138.098	149.99	132.028	69.5115	66.4463	40.3406	65.4664	71.4768	90.7021	32.5986	86.9264	73.3983	58.2251	60.0752	80.6378	138.203
ENSBTAG00000001558	18.2954	-1.24592	0.629832	-1.97817	0.0479091	0.670113	-2.37169	PATL2	FALSE	4.17308	16.8763	10.3574	20.8596	5.11735	5.60577	89.7456	69.0273	2.25746	14.5187	17.3251	1.05157	10.6243	13.146	4.23455	12.8733	15.3596	16.1641
ENSBTAG00000001917	90.9216	0.659199	0.334266	1.97208	0.0486008	0.670113	1.57921	C11orf16	FALSE	145.223	131.458	204.558	131.117	55.2673	29.15	58.6798	97.714	88.0411	147.421	121.276	41.0112	70.507	38.3424	49.756	42.9109	89.5976	94.5597
ENSBTAG00000002657	1500.66	-0.177352	0.0899244	-1.97223	0.0485834	0.670113	-1.13081	NKIRAS2	FALSE	1624.16	1112.95	1344.73	1407.53	1317.21	1579.7	1559.33	1269.39	1678.42	1307.8	1550.09	1616.26	1307.76	1591.76	1709.7	1728.23	1784.27	1522.65
ENSBTAG00000004876	3071.47	0.171924	0.0872403	1.97069	0.0487594	0.670113	1.12656		FALSE	3279.2	2963.13	3890.91	3551.1	3107.25	2571.93	3085.01	3070.37	2650.26	3492.31	3602.61	2865.53	3167.98	2409	2699.53	2929.74	3007.92	2942.67
ENSBTAG00000005110	456.806	0.294592	0.149454	1.97112	0.0487102	0.670113	1.22654	CADPS2	FALSE	561.696	510.731	565.339	480.764	477.96	284.773	402.13	597.042	381.511	476.884	558.481	497.392	421.11	428.339	522.967	283.212	296.952	475.223
ENSBTAG00000006466	250.76	0.349276	0.176828	1.97523	0.0482426	0.670113	1.27392	CD53	FALSE	161.915	251.368	297.774	248.328	268.149	206.292	250.252	201.703	185.112	187.627	383.191	318.625	224.077	432.721	231.842	170.571	235.514	258.625
ENSBTAG00000008158	82.2787	0.592105	0.299538	1.97673	0.0480726	0.670113	1.50744	CCDC68	FALSE	68.4385	117.246	105.3	110.258	95.1826	20.1808	108.73	53.7875	53.0504	89.346	184.462	57.8363	81.1313	58.0613	89.9842	54.7113	98.5574	34.7527
ENSBTAG00000009181	1985.49	-0.466015	0.236048	-1.97424	0.0483547	0.670113	-1.38129	INPP5A	FALSE	1897.08	1213.32	1424.14	1433.35	1472.77	4373.62	1565.37	1398.48	2352.28	1870.68	2604.88	1383.86	1648.7	2027.76	1694.88	3055.25	3144.88	1177.55
ENSBTAG00000009584	3012.6	-0.173582	0.0881191	-1.96985	0.0488554	0.670113	-1.12785	PPP6R3	FALSE	2658.25	3289.11	2578.98	2809.09	3038.68	3835.46	2792.47	3290	3084.82	3052.28	2084.11	3151.55	2917.83	2926.07	3378.11	3151.8	3038.64	3149.57
ENSBTAG00000014324	6457.97	-0.613375	0.310453	-1.97574	0.0481839	0.670113	-1.52983	ANTXR2	FALSE	3271.69	5300.94	4710.01	5324.16	4031.45	8833.57	6003.47	5602.87	4522.83	6474.24	6947.38	2645.75	4723	8841.75	3786.75	16671.9	15003.8	3548.01
ENSBTAG00000014435	172.928	0.616196	0.3124	1.97246	0.0485575	0.670113	1.53283	TCF19	FALSE	286.273	261.139	346.108	273.161	210.835	86.3288	155.329	56.4769	165.924	82.6451	185.481	146.168	115.902	138.033	129.154	92.2584	92.1575	289.337
ENSBTAG00000016194	730.422	-1.40258	0.711952	-1.97005	0.0488325	0.670113	-2.64374	FBXO32	FALSE	59.2577	548.924	182.98	605.921	353.097	1822.99	607.509	733.303	95.9422	671.212	321.024	24.1861	543.773	910.358	48.6973	2906.14	2552.25	160.024
ENSBTAG00000018116	325.747	0.400736	0.203211	1.97202	0.0486077	0.670113	1.32018	MTFP1	FALSE	608.435	384.602	365.96	318.854	317.275	186.111	286.496	242.94	390.541	288.141	369.942	497.392	253.052	247.582	335.588	194.172	208.634	367.732
ENSBTAG00000019625	275.758	0.54842	0.278197	1.97133	0.0486857	0.670113	1.46248	EHHADH	FALSE	337.185	190.081	205.421	516.523	406.317	132.296	258.882	319.139	177.211	555.062	99.8743	204.004	363.159	331.935	167.265	207.045	230.394	261.858
ENSBTAG00000020338	50.439	0.51247	0.259311	1.97628	0.0481235	0.670113	1.42649	CCT6B	FALSE	41.7308	46.1878	64.7335	39.7325	44.0092	28.0288	46.5987	58.2698	27.0896	68.1263	104.97	31.5471	84.9947	55.8703	28.5832	54.7113	51.1986	31.5199
ENSBTAG00000021342	214.792	-0.454346	0.230221	-1.97352	0.0484361	0.670113	-1.37016	TMEM136	FALSE	104.327	154.552	164.855	176.81	187.295	384.556	289.947	146.123	148.993	176.458	182.423	249.222	253.052	194.998	172.558	345.432	367.35	167.298
ENSBTAG00000021601	131.007	-0.569014	0.28836	-1.97328	0.048464	0.670113	-1.48351	PARD6B	FALSE	75.1154	115.47	72.5015	106.285	188.318	299.348	125.989	198.117	125.289	170.874	32.612	64.1457	137.151	116.123	135.506	155.552	124.157	115.573
ENSBTAG00000022382	379.715	0.195598	0.0991215	1.97331	0.0484598	0.670113	1.1452	TMEM218	FALSE	474.896	385.491	401.348	375.472	393.012	266.834	333.094	395.338	416.502	329.463	394.401	459.536	428.837	382.328	371.582	318.613	316.152	391.978
ENSBTAG00000025099	1929.39	-0.154899	0.078522	-1.97268	0.0485315	0.670113	-1.11334	RNF145	FALSE	1836.99	2202.8	1981.71	1613.14	1736.83	2185.13	2300.6	2017.93	1915.46	1489.85	1655.06	1945.4	1874.71	2031.05	1919.31	2039.34	2028.75	1955.04
ENSBTAG00000046545	988.859	-0.420072	0.213044	-1.97176	0.0486367	0.670113	-1.33799	MEF2D	FALSE	630.135	1148.48	567.065	975.434	1135.03	1923.9	1120.96	1133.12	880.411	957.119	457.587	620.426	1074.99	1030.86	761.161	1377.44	1066.21	939.132
ENSBTAG00000002625	1110.8	-0.199832	0.101513	-1.96853	0.0490072	0.670864	-1.14856	MAP3K7	FALSE	1027.41	1125.38	848.44	1025.1	1110.46	1403.68	1111.47	1264.01	1137.76	1115.71	703.196	1252.42	1040.22	1172.18	1198.38	1146.79	1167.33	1144.42
ENSBTAG00000008299	146.365	0.510069	0.259093	1.96867	0.048991	0.670864	1.42412	IL20RB	FALSE	73.4461	154.552	245.124	176.81	205.717	67.2692	125.126	138.951	197.528	123.968	241.533	120.93	209.589	135.842	151.385	87.9673	57.5985	121.23
ENSBTAG00000002485	8322.52	-0.546986	0.278044	-1.96727	0.0491523	0.671884	-1.46103	TNS1	FALSE	5273.1	8304.04	3682.9	6259.86	6787.65	14289.1	6348.64	7581.35	7565.89	8457.72	6664.06	4147.39	6688.5	12806.4	5879.67	16791	17117	5161.18
ENSBTAG00000032132	30.0686	0.457368	0.232516	1.96704	0.0491789	0.671884	1.37303	ELL3	FALSE	24.2038	34.6409	50.0606	39.7325	35.8214	41.4827	22.4364	27.7902	27.0896	33.5048	25.4781	44.1659	31.873	21.9099	17.9968	28.9648	17.9195	16.1641
ENSBTAG00000005542	2026.63	-0.136341	0.0693625	-1.96562	0.049342	0.673142	-1.09911	EPS15	FALSE	1758.53	2161.94	2014.51	1948.88	1900.58	2252.4	2073.64	2355.89	2052.03	1905.3	1680.54	1711.95	2144.18	2183.32	1984.95	2079.03	2289.86	1981.71
ENSBTAG00000010198	76.0795	0.53174	0.270551	1.9654	0.0493683	0.673142	1.44567	ATF7IP2	FALSE	105.996	113.693	81.9957	94.3648	94.1592	32.5134	51.7763	81.5778	37.2481	85.9956	39.7459	97.7959	84.0288	84.3532	130.212	30.0376	51.1986	72.7382
ENSBTAG00000001286	1859.18	0.243849	0.124478	1.95897	0.0501169	0.673175	1.18415	ELMO3	FALSE	1795.26	1506.43	2314.87	2211.12	1919.01	1485.53	1861.36	1903.18	1769.85	2019.22	2844.38	1677.25	1941.36	1745.13	2004	1384.95	1374.68	1707.73
ENSBTAG00000002115	174.855	0.352434	0.179428	1.96421	0.049506	0.673175	1.27671	C20orf96	FALSE	228.685	165.21	258.934	227.469	109.511	98.6615	195.887	140.744	128.675	190.977	270.068	152.477	162.263	169.802	151.385	143.751	170.235	182.654
ENSBTAG00000003209	1466.3	0.149565	0.0761754	1.96343	0.049596	0.673175	1.10924	BLCAP	FALSE	1625	1406.95	1595.9	1425.4	1340.74	1316.23	1586.94	1442.4	1396.24	1350.24	1861.94	1538.45	1639.05	1551.22	1475.74	1264.8	1305.56	1270.49
ENSBTAG00000004464	55.6829	0.43195	0.220557	1.95845	0.0501768	0.673175	1.34906	C17orf53	FALSE	77.6192	80.8287	61.281	66.552	90.0653	33.6346	52.6393	51.9946	19.1884	60.3086	46.8798	43.1143	53.1217	50.3928	42.3455	52.5658	48.6387	71.1218
ENSBTAG00000004564	1986.51	-0.473705	0.241777	-1.95926	0.0500819	0.673175	-1.38867	MBNL1	FALSE	1435.54	2234.78	977.044	1569.44	1628.34	3958.79	1642.17	2060.96	2046.39	2163.29	715.426	1888.62	1780.06	2545.93	1565.73	2911.5	3066.8	1566.3
ENSBTAG00000004786	211.753	0.424377	0.216236	1.96256	0.0496975	0.673175	1.34199	TMEM134	FALSE	257.896	158.104	314.173	227.469	164.779	125.569	181.217	163.156	247.192	188.743	491.218	227.139	203.794	154.465	190.555	177.007	161.276	177.805
ENSBTAG00000005189	76.4624	0.692348	0.353248	1.95995	0.0500018	0.673175	1.61591	SPACA9	FALSE	97.65	53.2936	173.486	131.117	72.6663	33.6346	55.2281	90.5423	54.1791	122.851	154.907	45.2175	38.6339	30.6739	22.2314	53.6386	85.7577	60.6152
ENSBTAG00000006371	868.272	0.202787	0.103254	1.96396	0.0495347	0.673175	1.15092	RMND5B	FALSE	809.577	863.357	1125.5	825.443	812.635	650.269	993.243	843.568	720.131	979.456	1099.64	759.233	964.883	981.565	753.75	863.581	837.098	745.971
ENSBTAG00000006724	926.315	-0.403309	0.205783	-1.95988	0.0500102	0.673175	-1.32254		FALSE	611.773	919.315	653.377	944.641	902.7	1777.03	789.589	1010.31	926.689	1071.04	326.12	802.347	806.484	1063.73	899.842	1109.25	1180.13	879.325
ENSBTAG00000006801	1031.09	0.409273	0.208986	1.95838	0.0501859	0.673175	1.32802	TMEM106A	FALSE	980.673	1484.23	1404.28	1373.75	1075.67	476.49	1275.42	602.42	1116.32	1279.88	610.456	682.468	1431.39	1259.82	948.54	739.14	875.496	943.173
ENSBTAG00000012902	1003.6	-0.154564	0.0788754	-1.95959	0.0500432	0.673175	-1.11308	ARL8B	FALSE	862.992	933.527	944.246	946.628	1070.55	1273.63	1090.75	1028.24	904.114	996.208	791.86	1011.61	1042.15	955.273	966.536	1093.15	1158.37	994.898
ENSBTAG00000014575	5369.33	-1.42678	0.727458	-1.96132	0.0498417	0.673175	-2.68846	COL4A5	FALSE	2138.28	759.434	605.905	2112.78	976.39	13615.3	1228.83	1697	7630.23	7702.74	4206.95	1152.52	1013.18	10006.3	2435.93	13504	25312.6	549.578
ENSBTAG00000015690	275.216	-1.49361	0.762883	-1.95785	0.0502471	0.673175	-2.81594	PLIN4	FALSE	76.7846	60.3994	37.977	176.81	28.6571	307.196	97.5121	67.2344	247.192	455.665	77.4535	8.41255	68.5753	532.411	86.8083	1428.93	1126.37	69.5054
ENSBTAG00000021077	133.041	2.397	1.22049	1.96397	0.0495338	0.673175	5.26707		FALSE	307.973	38.1938	11.2205	10.9264	4.09388	2.24231	5.17763	0	20.3172	2.23365	656.317	694.035	20.2828	334.126	2.11728	2.14554	1.27997	282.063
ENSBTAG00000022238	448.616	0.319259	0.163055	1.95799	0.0502317	0.673175	1.24769	B4GAT1	FALSE	550.011	408.584	602.453	457.917	460.561	209.656	464.261	409.682	472.939	450.081	759.248	420.628	413.383	397.665	346.175	425.89	412.149	413.8
ENSBTAG00000027405	14.8188	0.759635	0.38752	1.96025	0.0499668	0.673175	1.69306	FNDC11	FALSE	10.0154	10.6587	31.0721	31.786	8.18775	8.96922	16.3958	11.654	10.1586	24.5702	24.459	9.46412	26.0779	5.47748	8.4691	9.65494	5.11986	14.5476
ENSBTAG00000034033	956.102	0.346187	0.176552	1.96082	0.0498997	0.673175	1.2712	LHFP	FALSE	702.746	803.846	1545.84	1127.41	1042.92	776.959	1215.02	706.41	755.121	818.633	829.568	1300.79	1376.33	1015.53	575.899	721.975	871.657	1023.18
ENSBTAG00000038375	2616.09	-0.218326	0.11145	-1.95896	0.0501173	0.673175	-1.16338	STOM	FALSE	2365.3	2850.32	2541	2150.52	2346.82	4317.56	2501.66	2492.16	2747.33	2546.36	2089.21	2481.7	2275.54	2740.93	2632.83	2563.92	2927.28	2519.17
ENSBTAG00000000546	1278.51	-0.247005	0.126687	-1.94973	0.0512084	0.673323	-1.18674	TOB1	FALSE	1369.6	923.756	1129.81	1186.02	1206.67	1505.71	1047.61	1279.25	1186.3	1355.83	1234.16	952.721	1230.49	1213.81	1533.97	1823.71	1763.79	1070.06
ENSBTAG00000001603	17.661	0.498462	0.256377	1.94426	0.0518645	0.673323	1.41271	YIPF7	FALSE	15.8577	18.6528	31.9352	23.8395	13.3051	12.3327	18.9847	20.6186	9.02985	23.4533	22.4208	13.6704	20.2828	19.7189	12.7037	13.946	16.6396	10.5066
ENSBTAG00000002726	1377.65	-0.17173	0.0882334	-1.94631	0.051617	0.673323	-1.12641	CDC27	FALSE	1397.15	1355.43	1170.38	1190.98	1252.73	1750.12	1275.42	1334.83	1419.94	1213.99	1145.5	1729.83	1267.19	1318.98	1454.57	1555.52	1486.04	1479.01
ENSBTAG00000004248	448.64	0.252848	0.1302	1.942	0.0521373	0.673323	1.19156		FALSE	575.885	412.137	633.525	573.142	380.731	395.767	407.307	420.439	378.125	471.3	555.423	425.885	427.871	373.564	504.97	407.653	435.188	296.61
ENSBTAG00000005124	542.852	-0.240666	0.123557	-1.94782	0.051437	0.673323	-1.18154	JADE3	FALSE	409.796	493.854	485.933	557.249	538.345	660.359	482.383	658.897	488.741	663.394	475.931	413.267	469.402	515.979	461.566	760.595	686.062	549.578
ENSBTAG00000005419	48.0793	1.01718	0.520207	1.95534	0.0505428	0.673323	2.02396	AOC1	FALSE	25.0385	32.8644	163.991	16.8863	127.934	6.72692	29.3399	77.0955	56.4366	31.2711	105.989	24.1861	48.2924	43.8199	8.4691	30.0376	28.1592	8.89023
ENSBTAG00000005714	13.605	-1.44996	0.745302	-1.94547	0.0517188	0.673323	-2.73201	ACTC1	FALSE	108.5	0.888227	3.45245	5.95988	2.04694	5.60577	1.72588	0.896459	819.459	23.4533	4.0765	16.8251	1.9317	7.66847	83.6324	15.0188	5.11986	44.4511
ENSBTAG00000006548	615.514	0.308054	0.158681	1.94134	0.052217	0.673323	1.23804	MCCC1	FALSE	810.411	563.136	685.312	637.707	574.166	467.521	468.576	432.99	445.849	676.796	896.83	597.291	620.075	666.062	446.745	797.069	840.937	451.785
ENSBTAG00000006680	259.223	0.39765	0.204562	1.94392	0.0519057	0.673323	1.31736	NKIRAS1	FALSE	196.969	223.833	392.716	277.134	281.454	169.294	302.892	215.15	145.606	250.169	448.415	248.17	340.945	243.2	134.447	297.158	302.072	196.393
ENSBTAG00000006947	206.068	0.644852	0.329562	1.9567	0.0503833	0.673323	1.56358		FALSE	423.15	240.71	423.788	297.001	167.849	63.9057	142.385	188.256	182.855	241.234	331.216	136.704	120.731	71.2073	209.61	70.8029	186.875	210.941
ENSBTAG00000007422	1164.42	-0.155835	0.0802849	-1.94103	0.0522549	0.673323	-1.11407	TRAPPC11	FALSE	928.092	1157.36	960.645	1229.72	1153.45	1352.11	1234.87	1379.65	1255.15	1153.68	953.901	1155.67	1099.14	1293.78	1221.67	1205.8	1067.49	1157.35
ENSBTAG00000008240	212.81	-0.789595	0.40661	-1.9419	0.0521494	0.673323	-1.72859	GALNT15	FALSE	76.7846	141.228	354.739	177.803	113.605	479.854	532.433	399.821	84.6549	135.136	139.62	130.395	230.838	107.359	80.4565	432.327	140.796	72.7382
ENSBTAG00000008577	1318	-0.161802	0.08334	-1.94148	0.0522006	0.673323	-1.11868	GRSF1	FALSE	1363.76	1053.44	1311.07	1104.56	1143.22	1424.99	1357.4	1555.36	1228.06	1231.86	1443.08	1328.13	1276.85	1262.01	1269.31	1582.34	1579.48	1209.07
ENSBTAG00000009098	1559.69	-0.204638	0.104739	-1.9538	0.0507253	0.673323	-1.1524	POLG	FALSE	1358.75	1518.87	1218.72	1658.83	1770.6	1872.33	1950.24	1692.51	1601.67	1537.87	997.723	1546.86	1594.62	1405.52	1439.75	1713.22	1657.56	1538.82
ENSBTAG00000009732	1829.01	-0.191636	0.098706	-1.94148	0.0521997	0.673323	-1.14206	NCBP1	FALSE	1777.73	1883.93	1401.7	1608.17	1802.33	2425.05	1812.17	2082.47	1883.85	1731.08	1474.67	2279.8	1592.68	1653.1	1947.89	1785.09	1689.55	2090.82
ENSBTAG00000010383	508.057	-0.251523	0.129098	-1.94832	0.0513771	0.673323	-1.19046	YTHDF1	FALSE	492.423	551.589	405.663	542.349	584.401	627.846	558.321	484.088	536.148	450.081	252.743	469	455.881	479.827	564.254	596.461	505.586	588.372
ENSBTAG00000011190	49555.9	-0.832919	0.428283	-1.94479	0.0518008	0.673323	-1.78129	FLNA	FALSE	44987.4	21648.8	10689.7	25689.1	18165.6	116003	23610	19163.6	78766.3	55194.6	47323.1	36184.5	16777.8	91172.7	43691	104079	119434	19426.8
ENSBTAG00000011772	579.906	-0.587671	0.301351	-1.95012	0.0511615	0.673323	-1.50282	PPP1R12B	FALSE	308.808	535.601	214.915	524.469	538.345	1050.52	497.053	558.494	557.593	731.521	181.404	297.594	567.919	839.15	392.755	1100.66	1059.81	481.689
ENSBTAG00000011882	301.749	-0.850276	0.437833	-1.94201	0.0521359	0.673323	-1.80285	SLC24A3	FALSE	156.908	160.769	66.4597	217.536	188.318	616.634	260.608	175.706	261.866	445.613	136.563	127.24	160.331	564.181	175.734	795.996	834.538	86.4777
ENSBTAG00000012065	1223.66	-0.275913	0.141961	-1.94358	0.0519458	0.673323	-1.21076	DNAJC3	FALSE	1264.44	1229.31	924.394	861.203	991.742	1669.4	952.685	1376.96	1450.42	1188.3	822.434	1378.61	1127.15	1401.14	1704.41	1167.18	1081.57	1434.56
ENSBTAG00000013167	220.139	0.936948	0.480439	1.95019	0.0511534	0.673323	1.91447	SIGLEC1	FALSE	36.7231	367.726	285.69	192.703	323.416	158.083	207.968	361.273	25.9608	104.982	535.041	109.363	331.286	508.31	25.4073	108.35	148.476	131.737
ENSBTAG00000013476	36.3937	0.614646	0.315396	1.9488	0.0513189	0.673323	1.53118	CPA5	FALSE	28.3769	47.076	72.5015	41.7192	40.9388	15.6961	35.3805	47.5123	20.3172	71.4768	54.0136	19.9798	34.7706	19.7189	12.7037	25.7465	39.6789	27.4789
ENSBTAG00000014368	55.2278	0.540406	0.277864	1.94486	0.0517921	0.673323	1.45438	SLAMF6	FALSE	47.5731	66.617	38.8401	74.4985	91.0888	48.2096	35.3805	47.5123	24.8321	26.8038	46.8798	59.9394	48.2924	141.319	51.8733	52.5658	40.9589	50.9168
ENSBTAG00000014603	265.387	0.272031	0.139805	1.9458	0.0516793	0.673323	1.20751	VAMP1	FALSE	268.746	260.251	366.823	294.021	255.867	155.84	240.76	183.774	242.677	302.66	332.235	223.984	252.086	315.503	217.021	299.303	314.872	250.543
ENSBTAG00000015184	525.244	-0.402003	0.205871	-1.95269	0.0508563	0.673323	-1.32134	SYDE1	FALSE	519.965	537.377	338.34	441.031	477.96	1068.46	620.453	447.333	591.455	359.618	264.973	753.975	478.095	423.957	705.053	447.346	540.145	438.854
ENSBTAG00000017717	59.7057	-1.44368	0.738435	-1.95505	0.0505769	0.673323	-2.72014	RALYL	FALSE	39.2269	6.21759	6.04179	27.8128	3.07041	82.9653	18.1217	8.06813	177.211	78.1778	98.8551	7.36098	4.82924	66.8253	38.111	270.338	138.236	3.23281
ENSBTAG00000017824	302.516	0.404351	0.20725	1.95103	0.0510539	0.673323	1.32349	IRF8	FALSE	143.554	357.956	337.477	370.506	435.998	162.567	359.846	281.488	155.765	249.052	369.942	384.874	413.383	333.031	241.369	281.066	230.394	337.021
ENSBTAG00000018175	1230.51	0.1742	0.0896012	1.94417	0.0518748	0.673323	1.12834	HEXDC	FALSE	1247.75	1279.94	1465.57	1492.95	1390.89	955.222	1358.27	1094.58	1138.89	1329.02	1146.52	963.237	1360.88	1285.02	1164.5	1151.08	1111.01	1213.92
ENSBTAG00000018563	7257.66	-1.36563	0.702108	-1.94504	0.0517698	0.673323	-2.57689	SFRP2	FALSE	3784.98	651.959	1709.83	5266.55	1020.4	16551.6	2082.27	1418.2	5404.37	7413.49	16135.8	1235.59	995.79	4456.48	4291.72	21181.9	35423	1613.98
ENSBTAG00000018747	112.146	0.409239	0.209595	1.95253	0.0508758	0.673323	1.32798	PRKAA2	FALSE	108.5	161.657	134.646	151.977	129.981	72.8749	68.1722	165.845	91.4273	174.225	107.008	67.3004	113.004	112.836	95.2774	86.8945	61.4383	115.573
ENSBTAG00000018951	830.749	-0.459431	0.235405	-1.95166	0.0509782	0.673323	-1.375	TBC1D9	FALSE	494.927	1003.7	544.624	751.938	800.353	1911.57	979.436	990.587	801.399	855.488	324.082	533.145	788.132	1024.29	625.655	809.943	956.134	758.094
ENSBTAG00000019054	430.545	0.59853	0.306686	1.9516	0.0509853	0.673323	1.51417	EPSTI1	FALSE	287.108	338.415	434.146	317.86	349.003	417.069	266.648	257.284	383.769	241.234	632.877	1094.68	284.925	1090.02	285.832	348.651	485.107	235.187
ENSBTAG00000020345	7402.81	-0.272549	0.139861	-1.94872	0.0513293	0.673323	-1.20794		FALSE	7711.01	5951.12	6961.87	6016.5	6608.54	10999.6	7772.49	7633.35	7692.31	5645.55	5464.55	9325.31	6547.49	7533.73	10554.6	5683.54	6429.27	8719.7
ENSBTAG00000020403	3098.84	-0.128601	0.0659884	-1.94884	0.0513141	0.673323	-1.09323	ZMYM2	FALSE	2613.18	3254.46	2915.6	3216.35	3029.47	3487.91	3421.55	3649.48	2909.87	3093.61	2559.02	2853.96	3128.38	3093.68	2970.54	3221.53	3219.11	3141.48
ENSBTAG00000020410	659.574	-0.372894	0.191255	-1.94972	0.0512094	0.673323	-1.29495	UFL1	FALSE	555.854	687.488	403.074	648.634	675.49	896.922	626.494	810.399	738.19	662.277	216.055	675.107	620.075	686.876	565.313	880.745	907.496	615.85
ENSBTAG00000020783	1972.61	-0.318439	0.163662	-1.94572	0.0516889	0.673323	-1.24698	MAPK14	FALSE	1635.01	1802.21	1394.79	1875.38	1764.46	2015.83	1927.81	2069.03	1826.29	2235.88	1585.76	1282.91	1816.76	2380.51	1835.68	2868.59	3580.06	1609.94
ENSBTAG00000021962	581.264	-0.222945	0.113944	-1.95661	0.0503934	0.673323	-1.16711	CXorf23	FALSE	452.361	543.595	517.005	563.209	628.41	682.782	627.357	738.682	481.968	628.773	431.09	500.547	630.699	514.883	521.908	672.628	775.659	551.194
ENSBTAG00000027320	74.4134	-0.843466	0.432983	-1.94804	0.0514105	0.673323	-1.79436	KCNB1	FALSE	23.3692	18.6528	33.6614	76.4851	41.9622	242.169	58.6798	89.6459	77.8825	91.5797	30.5738	29.4439	60.8485	143.51	37.0523	102.986	151.036	29.9035
ENSBTAG00000031217	195.311	0.591982	0.30411	1.94661	0.0515821	0.673323	1.50732	MYL6B	FALSE	204.481	118.134	394.443	241.375	138.168	152.477	259.745	88.7494	73.3676	179.809	498.352	185.076	212.487	124.887	137.623	123.369	159.996	223.064
ENSBTAG00000034147	2101.82	-0.345025	0.177456	-1.94429	0.0518609	0.673323	-1.27017	OLFML2B	FALSE	2064.84	2319.16	1959.27	1715.45	1247.61	2991.24	1658.57	1991.04	2106.21	2034.86	1661.17	1310.25	1678.64	2771.61	2241.14	2467.37	3718.3	1896.04
ENSBTAG00000047700	27.834	-1.09679	0.562289	-1.95058	0.0511065	0.673323	-2.13878		FALSE	20.0308	14.2116	30.209	5.95988	44.0092	125.569	23.2994	24.2044	37.2481	4.4673	2662.97	27.3408	12.556	3.28649	64.5769	30.0376	5.11986	6.46562
ENSBTAG00000000855	2575.75	-0.317384	0.164455	-1.92991	0.0536176	0.674109	-1.24607	NXN	FALSE	2740.04	1788	2014.51	2381.97	1866.81	2852.21	2285.93	1912.15	3655.96	2339.75	2893.3	1832.88	2070.78	3288.68	2515.32	3825.5	3695.26	2404.4
ENSBTAG00000001005	278.363	-0.355072	0.183932	-1.93045	0.0535513	0.674109	-1.27905		FALSE	241.204	277.127	202.832	230.449	264.055	640.178	227.816	332.586	295.728	287.024	207.902	251.325	217.316	296.88	239.252	277.848	262.393	258.625
ENSBTAG00000001242	26.6002	-0.583123	0.301321	-1.93522	0.0529632	0.674109	-1.49809	ADRB1	FALSE	15.0231	23.0939	12.9467	6.95319	19.4459	23.5442	45.7358	35.8584	45.1493	31.2711	15.2869	42.0628	33.8047	18.6234	24.3487	34.3287	23.0394	28.2871
ENSBTAG00000001665	614.769	0.118651	0.0612923	1.93582	0.0528896	0.674109	1.08572		FALSE	670.196	593.336	669.776	595.988	706.194	621.119	597.154	562.08	609.515	645.525	682.814	653.024	585.304	568.563	624.596	583.588	533.746	563.317
ENSBTAG00000001770	102.959	0.586861	0.303028	1.93665	0.0527877	0.674109	1.50197	ST8SIA5	FALSE	134.373	139.452	87.1744	144.03	102.347	28.0288	123.4	100.403	47.4067	188.743	55.0328	92.5381	112.038	154.465	158.796	41.8381	63.9983	79.2039
ENSBTAG00000002055	1165.64	-0.224902	0.116681	-1.92749	0.0539189	0.674109	-1.1687	ZFP28	FALSE	979.838	1145.81	964.96	1083.7	1221	1596.52	1313.39	1308.83	1077.94	1104.54	779.631	1430.13	1046.98	1087.83	1195.2	1485.79	1030.37	1129.06
ENSBTAG00000002767	693.143	-0.560762	0.290684	-1.92911	0.0537171	0.674109	-1.47505	GNB4	FALSE	474.061	766.54	296.911	474.804	476.937	1347.63	544.514	750.336	688.526	734.871	216.055	556.28	614.28	1111.93	485.915	1052.39	1381.08	503.51
ENSBTAG00000004502	960.574	0.207129	0.106867	1.93819	0.0525998	0.674109	1.15439	CLUAP1	FALSE	999.035	915.762	1214.4	1000.27	1017.33	686.146	862.076	968.176	936.847	963.82	1277.98	867.544	1013.18	941.031	834.207	1004.11	1082.85	705.561
ENSBTAG00000005136	1491.99	-0.220204	0.113916	-1.93304	0.0532309	0.674109	-1.1649	ABI1	FALSE	1128.4	1541.07	1135.86	1551.56	1667.23	1975.47	1565.37	1701.48	1356.74	1544.57	980.398	1357.58	1487.41	1507.4	1436.57	1694.98	1731.79	1491.94
ENSBTAG00000005400	688.708	-0.137691	0.0710807	-1.93711	0.0527323	0.674109	-1.10014		FALSE	676.038	619.094	668.049	731.079	641.715	733.234	645.478	773.644	785.597	709.184	516.696	704.551	658.709	668.253	761.161	672.628	709.101	722.533
ENSBTAG00000007204	164.6	-0.843725	0.436962	-1.93089	0.0534967	0.674109	-1.79468	KRT80	FALSE	156.908	99.4814	120.836	183.763	105.417	717.538	59.5428	118.333	288.955	183.159	102.932	37.8565	50.2241	175.279	75.1633	150.188	263.673	73.5464
ENSBTAG00000008723	100.883	-0.763701	0.393817	-1.93923	0.0524734	0.674109	-1.69784	CCBE1	FALSE	54.25	102.146	37.1139	90.3915	32.751	378.95	57.8169	114.747	92.556	104.982	101.913	44.1659	44.429	157.751	57.1664	155.552	131.836	57.3824
ENSBTAG00000008940	24.0704	-1.09037	0.564827	-1.93045	0.0535515	0.674109	-2.12928	NPTX1	FALSE	9.18077	38.1938	4.31557	27.8128	13.3051	58.3	6.90351	16.1363	22.5746	22.3365	14.2678	10.5157	4.82924	15.3369	2.11728	111.568	34.5591	21.0133
ENSBTAG00000009506	2048.18	0.235492	0.121498	1.93824	0.0525934	0.674109	1.17731	NAGA	FALSE	2069.01	2562.54	2934.58	2413.75	2179.99	1848.78	1976.13	2023.31	1894.01	2002.47	2477.49	1368.09	1832.21	2111.02	1964.83	1565.17	1689.55	1954.23
ENSBTAG00000012205	706.637	0.344215	0.178141	1.93226	0.0533269	0.674109	1.26946	CPT1C	FALSE	481.573	1043.67	815.642	871.136	755.32	861.046	679.996	505.603	378.125	655.576	953.901	674.056	998.688	552.13	512.381	725.194	693.741	561.701
ENSBTAG00000012619	696.226	-0.237751	0.123374	-1.92707	0.0539707	0.674109	-1.17915	CNPPD1	FALSE	640.15	715.911	555.845	719.159	797.283	904.771	831.01	815.778	656.922	681.263	389.306	563.641	689.616	697.831	774.923	700.52	633.583	764.56
ENSBTAG00000012931	579.057	-0.864	0.447133	-1.93231	0.0533209	0.674109	-1.82008	PLN	FALSE	597.585	179.422	113.931	334.747	173.99	994.463	289.947	324.518	1506.86	682.38	855.046	125.137	241.462	939.936	552.609	1112.46	1099.49	299.035
ENSBTAG00000013030	1956.93	-0.216961	0.111884	-1.93916	0.0524821	0.674109	-1.16228	LRRC8A	FALSE	1529.02	2306.73	1848.79	1748.23	1724.55	2379.09	2260.9	1993.72	1927.87	1842.76	1238.24	1635.19	2111.35	2268.77	2168.09	2032.9	1930.19	2278.32
ENSBTAG00000013046	1683.23	0.177118	0.0918952	1.9274	0.0539304	0.674109	1.13062	MPP1	FALSE	1882.06	1757.8	2106.86	1599.23	1980.41	1285.96	1632.68	1614.52	1520.4	1678.59	1820.16	1471.14	1872.78	1576.42	1513.85	1476.13	1503.96	2005.15
ENSBTAG00000013294	233.335	-0.459066	0.237902	-1.92964	0.0536513	0.674109	-1.37465	DYRK3	FALSE	243.708	161.657	206.284	178.796	139.192	426.038	143.248	236.665	279.925	223.365	368.923	138.807	141.014	197.189	230.783	350.796	371.19	162.449
ENSBTAG00000013413	787.802	0.196295	0.101461	1.93468	0.0530296	0.674109	1.14575	CCDC51	FALSE	921.415	738.117	992.58	778.758	687.771	576.273	755.934	786.194	828.489	808.582	1036.45	843.358	842.22	701.118	808.799	710.175	648.943	715.259
ENSBTAG00000013479	1783.27	0.249225	0.128937	1.93291	0.0532469	0.674109	1.18857	SLC9A3R2	FALSE	1816.96	1638.78	1907.48	1610.16	1620.15	1269.15	1786.28	1730.17	1538.46	1679.71	2756.73	2000.08	2432.97	1722.12	1557.26	2000.72	1736.91	1294.74
ENSBTAG00000016369	1849.2	0.199262	0.103043	1.93377	0.0531413	0.674109	1.14811	TSEN15	FALSE	2122.43	1640.56	2277.76	2008.48	2026.47	1387.99	1941.61	1824.29	1865.79	1858.4	2417.36	2049.51	1772.33	1443.86	1499.03	1694.98	1729.23	1725.51
ENSBTAG00000017504	931.952	-0.485736	0.252113	-1.92666	0.0540224	0.674109	-1.4003	FAIM2	FALSE	408.127	688.376	665.46	930.735	592.589	1574.1	1271.11	639.175	685.14	830.918	1080.27	561.538	914.659	1239.01	784.451	1727.16	1539.8	642.521
ENSBTAG00000018143	41.6148	0.432862	0.224019	1.93225	0.0533281	0.674109	1.34991	C1orf116	FALSE	42.5654	40.8584	30.209	75.4918	71.6429	25.7865	31.9287	36.7548	45.1493	45.7898	29.5546	36.8049	49.2583	48.2018	42.3455	43.9836	26.8793	25.8625
ENSBTAG00000018644	2651.8	-0.5129	0.264622	-1.93824	0.0525945	0.674109	-1.42692	PDZRN3	FALSE	2404.53	1382.08	1846.2	2779.29	1696.91	5647.25	1797.5	2569.25	3643.55	2991.98	3076.74	1642.55	1580.13	2887.73	2033.64	4579.66	3916.69	1256.76
ENSBTAG00000018904	275.093	0.301405	0.156059	1.93135	0.0534394	0.674109	1.23234	ENKD1	FALSE	256.227	251.368	397.032	346.666	273.266	204.05	302.029	285.97	243.806	332.814	419.88	184.025	307.14	234.436	203.258	229.573	261.113	219.023
ENSBTAG00000019854	1104.05	-0.36628	0.18994	-1.9284	0.0538058	0.674109	-1.28902	ABCE1	FALSE	1187.66	1120.05	698.258	864.183	943.639	1794.97	1022.58	1084.72	1443.65	931.432	528.926	1682.51	811.313	1015.53	1461.98	1122.12	968.934	1190.48
ENSBTAG00000019939	274.64	0.336081	0.174033	1.93113	0.0534664	0.674109	1.26232	SLC35D2	FALSE	414.804	333.085	379.77	240.382	224.14	152.477	216.598	299.417	283.312	218.898	278.221	398.545	275.267	262.919	305.946	195.244	194.555	269.94
ENSBTAG00000021190	333.756	0.471498	0.244535	1.92814	0.0538374	0.674109	1.38655	CDH2	FALSE	235.362	598.665	323.667	381.432	520.946	152.477	360.708	461.676	162.537	328.347	254.781	269.202	435.598	463.395	212.786	214.554	241.914	389.554
ENSBTAG00000021484	328.302	-0.828057	0.427901	-1.93516	0.0529707	0.674109	-1.77529	TSPAN18	FALSE	195.3	201.628	85.4482	172.837	152.497	773.596	169.999	207.082	453.75	345.099	114.142	161.942	175.784	836.959	226.549	684.428	785.899	166.49
ENSBTAG00000031631	15.0224	0.98242	0.50932	1.92888	0.0537452	0.674109	1.97578	FAM132A	FALSE	11.6846	6.21759	38.8401	27.8128	2.04694	3.36346	17.2588	9.86105	6.77239	21.2197	45.8606	5.25784	24.1462	9.85947	8.4691	12.8733	5.11986	13.7394
ENSBTAG00000038178	675.871	-0.276576	0.143251	-1.93071	0.0535191	0.674109	-1.21132	ZNF25	FALSE	504.942	752.328	459.176	564.202	752.25	863.288	692.077	747.647	722.388	671.212	364.847	817.069	630.699	661.68	670.118	858.217	791.019	642.521
ENSBTAG00000047203	36.1912	0.71387	0.370514	1.9267	0.0540171	0.674109	1.6402	TSPAN19	FALSE	64.2654	38.1938	51.7868	71.5186	19.4459	13.4538	20.7105	31.3761	39.5056	71.4768	56.0519	21.0314	13.5219	30.6739	21.1728	8.58217	35.839	42.8347
ENSBTAG00000047357	177.51	0.332581	0.17257	1.92723	0.053951	0.674109	1.25926	RNF208	FALSE	163.585	147.446	263.249	208.596	202.647	127.811	180.354	151.502	194.142	192.094	292.489	129.343	227.94	125.982	154.561	149.115	157.436	126.888
ENSBTAG00000006779	59.7105	0.654583	0.340393	1.92302	0.0544769	0.679169	1.57416	LDHD	FALSE	73.4461	23.0939	102.71	62.5787	34.798	25.7865	43.1469	59.1663	21.4459	102.748	146.754	48.3722	77.2679	40.5334	42.3455	64.3663	75.518	30.7117
ENSBTAG00000038536	489.778	0.209347	0.108897	1.92244	0.0545509	0.679478	1.15617		FALSE	455.7	506.289	549.803	567.182	528.11	340.831	439.236	502.913	523.731	515.973	492.237	486.876	452.983	658.393	423.455	375.47	426.229	570.591
ENSBTAG00000001425	2747.68	-0.149053	0.0776501	-1.91955	0.054915	0.681557	-1.10884	FBXO11	FALSE	2350.28	2435.52	2526.33	2418.72	2866.74	3091.02	2841.66	2744.96	2675.09	2740.69	2856.61	2552.16	2809.65	2650.01	2542.85	3362.07	3461.03	2532.91
ENSBTAG00000007766	445.313	0.320752	0.167027	1.92037	0.0548114	0.681557	1.24898	CDK5	FALSE	616.781	339.303	566.202	420.172	379.707	254.502	472.891	338.861	478.582	424.394	770.459	454.278	488.719	426.148	345.116	365.815	421.109	452.594
ENSBTAG00000020933	591.724	-0.290167	0.151106	-1.92029	0.0548214	0.681557	-1.22278	HCFC2	FALSE	479.904	553.365	353.876	441.031	547.556	801.624	591.113	743.164	558.722	596.385	445.358	761.336	579.509	625.528	562.137	727.339	819.178	463.908
ENSBTAG00000036113	47.4031	0.819116	0.426674	1.91977	0.0548866	0.681557	1.76433	RSPH14	FALSE	59.2577	62.1759	113.068	82.445	44.0092	26.9077	36.2434	72.6132	7.90112	104.982	63.1858	17.8767	28.0096	12.0505	31.7591	21.4554	49.9187	19.3969
ENSBTAG00000008350	1226.73	-0.459788	0.239613	-1.91888	0.0549998	0.681998	-1.37534	KLHL21	FALSE	989.854	772.758	947.698	1102.58	910.888	2209.79	1073.5	949.35	1298.04	1263.13	1581.68	704.551	897.273	1341.98	933.719	2258.18	2156.74	689.397
ENSBTAG00000038496	160.938	0.685802	0.357607	1.91775	0.0551425	0.683154	1.6086	CR2	FALSE	173.6	237.157	359.918	56.6189	269.172	79.6019	88.8827	235.769	164.795	104.982	352.617	96.7443	185.443	98.5947	61.401	62.2207	119.037	150.326
ENSBTAG00000000578	2119.08	0.123233	0.064306	1.91635	0.0553203	0.683429	1.08917	ABHD16A	FALSE	2476.3	1923.01	2257.04	2209.13	2026.47	2022.56	2072.78	1826.09	2046.39	2412.34	2329.72	2081.05	2226.28	2045.29	1980.71	2149.83	2233.54	1824.92
ENSBTAG00000003595	139.951	0.586433	0.305978	1.91659	0.0552906	0.683429	1.50153	FAM216B	FALSE	242.873	161.657	290.006	140.057	108.488	59.4211	100.101	186.463	98.1997	231.183	233.38	94.6412	74.3703	66.8253	85.7497	70.8029	147.196	127.696
ENSBTAG00000006388	150.955	-0.360218	0.188041	-1.91563	0.0554118	0.683429	-1.28362	FBXO45	FALSE	99.3192	186.528	85.4482	145.024	132.028	171.536	171.725	213.357	128.675	153.005	72.3579	128.291	165.16	174.184	120.685	185.589	198.395	185.887
ENSBTAG00000007804	621.925	0.258251	0.134808	1.9157	0.0554028	0.683429	1.19603	RILPL2	FALSE	803.735	618.206	674.954	492.683	556.767	401.373	542.789	499.328	741.577	656.693	876.448	743.459	638.426	645.247	708.229	506.348	591.344	497.045
ENSBTAG00000021232	2453.82	0.167349	0.0873127	1.91667	0.0552802	0.683429	1.12299	TPD52L2	FALSE	2980.41	2259.65	2721.4	2374.02	2553.56	1982.2	2364.45	2261.77	2447.09	2195.68	3097.12	2979.09	2395.3	2237	2542.85	2099.41	2328.26	2349.45
ENSBTAG00000008160	1201.62	-0.312846	0.163379	-1.91485	0.0555122	0.683579	-1.24216	MBOAT2	FALSE	1160.12	807.398	1146.21	1225.75	833.104	946.253	999.283	1184.22	1830.8	1291.05	728.674	1065.24	1154.19	1437.29	1195.2	1466.48	1364.44	1793.4
ENSBTAG00000008611	5344.77	0.315542	0.164795	1.91476	0.0555229	0.683579	1.24448	IGFBP4	FALSE	5909.08	8968.43	5574.85	3801.41	4494.05	6480.26	5380.42	3361.72	5221.51	4943.07	7694.39	5932.95	5023.38	6218.04	4555.32	3749.34	4611.72	4285.9
ENSBTAG00000000026	1279.27	0.149729	0.0782413	1.91368	0.0556613	0.684565	1.10936	VPS33B	FALSE	1342.9	1318.13	1371.49	1532.68	1392.94	928.315	1254.71	1257.73	1185.17	1392.68	1322.82	1137.8	1292.31	1278.44	1309.54	1151.08	1158.37	1399.81
ENSBTAG00000017794	201.897	0.681374	0.356114	1.91336	0.055702	0.684565	1.60367	CCDC153	FALSE	389.765	190.081	413.431	268.195	103.37	43.725	149.288	219.632	170.438	287.024	423.956	132.498	141.014	75.5893	174.675	78.3123	148.476	224.68
ENSBTAG00000000040	258.224	-0.42434	0.222597	-1.90632	0.0566093	0.685798	-1.34196	MAFG	FALSE	176.104	272.686	197.653	217.536	312.158	460.794	323.602	374.72	240.42	222.248	79.4918	185.076	240.496	338.508	241.369	282.139	247.033	235.995
ENSBTAG00000001233	789.614	0.156412	0.0820124	1.90717	0.0564986	0.685798	1.11451	MPZL3	FALSE	751.154	834.045	813.052	810.544	775.79	700.721	752.483	934.11	790.112	981.689	918.232	782.367	799.723	809.572	698.701	757.377	668.142	635.247
ENSBTAG00000001830	100.731	0.582242	0.305317	1.90701	0.0565196	0.685798	1.49717	LRRC46	FALSE	166.923	126.128	177.801	124.164	83.9245	40.3615	95.7862	103.989	71.1101	147.421	176.309	71.5067	80.1654	27.3874	81.5151	40.7653	104.957	92.9433
ENSBTAG00000002356	2088.96	0.296927	0.156018	1.90316	0.0570199	0.685798	1.22853	RBM47	FALSE	1629.17	2616.72	2302.79	2609.43	2794.07	1518.04	2209.12	2869.56	1404.14	2553.06	1944.49	1576.3	2375.02	2373.94	1712.88	1660.65	1500.12	1951.81
ENSBTAG00000002735	954.73	0.368046	0.193265	1.90436	0.0568638	0.685798	1.2906	C25H16ORF13	FALSE	1443.88	810.063	1332.65	961.527	749.18	599.817	815.477	748.543	1133.25	904.629	1889.46	963.237	780.406	773.42	1000.41	700.52	761.58	817.093
ENSBTAG00000003481	437.072	-0.245176	0.128693	-1.90513	0.0567637	0.685798	-1.18524	OTUD6B	FALSE	457.369	335.75	357.329	365.539	369.472	587.484	383.145	401.614	454.879	358.501	443.319	559.435	388.271	400.952	498.618	567.496	569.585	368.54
ENSBTAG00000004129	44.5182	-1.58406	0.829048	-1.91069	0.0560443	0.685798	-2.99811	CCL11	FALSE	70.9423	7.10582	0	28.8061	9.21122	39.2404	4.31469	5.37875	37.2481	24.5702	42.8033	5.25784	1.9317	44.9154	51.8733	166.28	259.833	1.61641
ENSBTAG00000004971	828.412	0.296466	0.155821	1.90261	0.057092	0.685798	1.22813	GRAMD1C	FALSE	630.969	774.534	990.854	981.394	832.081	590.848	722.28	1164.5	632.09	1021.9	1162.82	840.204	822.903	972.801	520.85	730.557	902.376	617.467
ENSBTAG00000005089	824.78	0.165914	0.0870622	1.9057	0.0566892	0.685798	1.12188	RHBDD2	FALSE	919.746	770.093	935.614	865.176	820.822	621.119	733.498	742.268	902.985	825.334	1026.26	889.627	847.049	765.752	921.015	695.156	769.259	795.271
ENSBTAG00000005202	15.7271	-0.735249	0.386247	-1.90357	0.0569663	0.685798	-1.66468	SCP2D1	FALSE	7.51154	14.2116	11.2205	19.8663	12.2816	16.8173	13.807	15.2398	18.0597	12.2851	22.4208	6.30941	4.82924	9.85947	8.4691	35.4015	44.7988	9.69843
ENSBTAG00000006116	1692.74	0.201085	0.105682	1.90273	0.0570753	0.685798	1.14956	SUGP1	FALSE	1647.53	1468.24	2012.78	1904.18	1688.72	1192.91	1756.08	1503.36	1653.59	1740.01	2485.65	1633.09	1850.57	1535.89	1525.5	1675.67	1642.2	1553.37
ENSBTAG00000006138	943.117	-0.525514	0.275804	-1.90539	0.0567297	0.685798	-1.43945	SEMA3C	FALSE	837.954	759.434	524.773	657.573	487.171	1501.22	664.463	779.919	1320.62	1318.97	193.634	976.908	982.268	1151.37	998.296	1091.01	1468.12	1262.41
ENSBTAG00000006918	1203.05	-0.300417	0.157807	-1.9037	0.0569487	0.685798	-1.2315	TLK1	FALSE	860.488	1178.68	977.044	1210.85	1111.49	1353.23	1311.67	1408.34	951.521	1344.66	824.472	784.47	1218.9	1396.76	964.419	1616.67	1944.27	1196.95
ENSBTAG00000007100	1186.21	-0.209565	0.109681	-1.91067	0.0560468	0.685798	-1.15634	TRAPPC10	FALSE	1009.05	1263.95	943.383	1084.7	1179.04	1735.54	1157.2	1374.27	1163.72	1247.49	831.606	1161.98	1064.37	1306.93	1254.49	1272.31	1061.09	1240.59
ENSBTAG00000007256	812.528	-0.429067	0.224851	-1.90823	0.0563612	0.685798	-1.34636	DYRK2	FALSE	661.85	768.316	572.244	691.346	810.588	1659.31	797.356	1064.99	845.42	940.367	605.36	355.43	728.25	907.071	457.332	1108.17	1087.97	564.125
ENSBTAG00000011204	358.569	0.257114	0.134613	1.91002	0.0561306	0.685798	1.19509	NINJ1	FALSE	439.008	417.467	410.842	415.205	282.478	256.744	389.185	299.417	397.314	338.398	460.645	371.204	365.091	366.991	395.931	240.301	241.914	366.116
ENSBTAG00000013177	414.575	0.192315	0.100596	1.91176	0.0559068	0.685798	1.1426	APEX2	FALSE	539.996	419.243	468.67	442.024	480.007	320.65	402.992	348.722	417.631	428.861	412.746	437.453	395.998	365.896	407.576	354.015	327.671	492.195
ENSBTAG00000013915	296.629	0.288511	0.151446	1.90504	0.0567744	0.685798	1.22138	DSN1	FALSE	350.538	409.473	372.002	302.961	407.341	183.869	269.237	294.935	221.231	275.856	332.235	269.202	260.779	247.582	268.894	266.047	217.594	389.554
ENSBTAG00000014270	1363.71	0.470716	0.246532	1.90935	0.0562164	0.685798	1.3858	UNC5B	FALSE	1139.25	3854.91	1234.25	1051.92	1979.39	1126.76	1239.18	1059.61	1015.86	1251.96	1205.62	823.378	1536.67	1485.49	1523.38	867.872	861.417	1289.89
ENSBTAG00000015154	6154.19	-0.341958	0.179566	-1.90436	0.0568635	0.685798	-1.26748		FALSE	6414.85	4436.69	5101	4458.98	4774.48	11647.7	5654.84	7088.3	7001.52	4424.86	6325.71	9207.54	4422.62	5435.85	7411.52	6114.8	5933.92	4920.34
ENSBTAG00000017685	5953.69	0.177012	0.0930179	1.90299	0.057042	0.685798	1.13054	JUP	FALSE	6080.17	7630.76	5968.43	6295.62	7286.08	5000.34	6021.59	5354.55	5426.94	6472	6306.35	4637.42	6376.53	5704.25	6782.69	4995.9	5392.5	5434.36
ENSBTAG00000019036	664.818	-0.658668	0.344511	-1.91189	0.0558897	0.685798	-1.57862	ARHGAP28	FALSE	183.615	718.576	331.435	471.824	624.316	1382.38	969.943	694.756	481.968	781.778	134.525	562.589	516.729	962.941	383.227	1003.04	1314.52	448.553
ENSBTAG00000020570	396.679	-0.554999	0.291162	-1.90615	0.0566301	0.685798	-1.46917		FALSE	412.3	150.11	330.572	276.141	199.577	420.432	350.353	211.564	450.364	309.361	440.262	344.915	311.003	507.215	327.119	952.621	869.097	277.214
ENSBTAG00000033515	81.1329	-0.887319	0.464637	-1.9097	0.0561715	0.685798	-1.84974		FALSE	20.8654	55.0701	22.4409	42.7125	31.7275	119.963	31.9287	63.6486	89.1698	148.538	43.8224	46.269	39.5998	138.033	28.5832	259.611	213.754	64.6562
ENSBTAG00000033642	545.693	-0.631471	0.331287	-1.90612	0.0566353	0.685798	-1.54914		FALSE	430.661	435.231	416.884	208.596	812.635	705.205	788.726	549.529	479.711	264.688	130.448	424.834	914.659	347.272	579.075	1362.42	680.942	290.953
ENSBTAG00000035662	120.088	0.507601	0.266635	1.90373	0.0569458	0.685798	1.42168		FALSE	161.081	93.2638	119.973	65.5587	179.107	58.3	120.811	99.5069	106.101	88.2292	164.079	289.181	136.185	87.6397	101.629	68.6574	76.7979	145.476
ENSBTAG00000006500	1534.56	-0.166131	0.0874031	-1.90075	0.0573353	0.686814	-1.12205	RBM15B	FALSE	1619.15	1375.86	1280.86	1513.81	1836.1	1561.77	1673.24	1535.63	1803.71	1471.98	1179.13	1555.27	1483.54	1241.2	1739.34	1597.36	1439.96	1714.2
ENSBTAG00000008931	1453.87	0.320403	0.168557	1.90086	0.05732	0.686814	1.24868	CREG1	FALSE	1343.73	1117.39	2157.78	1440.3	1636.53	1021.37	1662.02	1373.37	1047.46	1400.5	2301.18	1454.32	1560.81	1539.17	731.519	1391.38	1437.4	1553.37
ENSBTAG00000010578	89.9527	-1.29065	0.67893	-1.901	0.0573017	0.686814	-2.44638	IL17B	FALSE	102.658	10.6587	9.49424	26.8195	16.3755	300.469	13.807	21.515	264.123	79.2946	208.921	7.36098	13.5219	72.3028	63.5183	240.301	151.036	16.9723
ENSBTAG00000025622	115.756	0.318763	0.167731	1.90044	0.0573752	0.686814	1.24726	DEF6	FALSE	142.719	135.899	144.14	106.285	132.028	66.148	103.553	71.7167	91.4273	89.346	157.964	118.827	98.5166	143.51	131.271	89.04	125.437	135.778
ENSBTAG00000009489	23.0927	0.738728	0.388973	1.89917	0.0575416	0.687615	1.6687	CACNA2D2	FALSE	14.1885	34.6409	22.4409	49.6657	38.8918	22.4231	19.8476	19.7221	5.64366	34.6216	5.09563	25.2377	33.8047	23.0054	4.23455	21.4554	14.0796	26.6707
ENSBTAG00000039709	79.5065	0.437677	0.230415	1.89952	0.057496	0.687615	1.35442	PARPBP	FALSE	83.4615	143.893	151.045	109.264	80.8541	43.725	69.8981	53.7875	66.5952	63.659	58.0901	66.2488	76.302	66.8253	52.9319	66.5118	72.958	105.066
ENSBTAG00000000490	488.254	0.234607	0.123597	1.89816	0.0576744	0.688034	1.17659	RTKN	FALSE	416.473	489.413	488.522	584.068	676.513	429.402	577.306	428.507	322.817	500.338	545.232	531.042	611.382	389.997	438.276	495.62	437.748	425.923
ENSBTAG00000007896	537.118	0.187319	0.0987133	1.89761	0.0577481	0.688034	1.13865	NAGPA	FALSE	578.388	513.395	617.126	594.995	614.082	408.1	605.783	551.322	461.651	588.567	635.934	436.401	631.665	468.872	466.859	489.184	527.346	478.456
ENSBTAG00000012330	11041.2	0.367877	0.193883	1.89742	0.0577731	0.688034	1.29045	B2M	FALSE	11824.8	10045	13647.5	10343.4	8022.98	9712.55	9763.29	9645.9	11063.8	8065.71	22973.1	17705.3	7935.41	12121.7	10441.3	8014.68	8943.12	8472.39
ENSBTAG00000013254	5594.16	0.129138	0.0680605	1.8974	0.0577758	0.688034	1.09364	XPO1	FALSE	5577.73	5368.44	5232.19	5961.87	6067.13	4649.42	5854.18	5531.15	5207.97	5899.07	5684.68	6032.85	6538.8	5796.27	4507.68	6019.32	5144.18	5621.86
ENSBTAG00000002644	85.751	-0.542799	0.286439	-1.89499	0.0580938	0.688717	-1.4568	KCNQ4	FALSE	98.4846	54.1819	28.4827	70.5252	82.901	163.688	55.2281	70.8202	79.0112	93.8133	46.8798	54.6816	70.507	111.741	86.8083	168.425	145.916	61.4234
ENSBTAG00000005583	489.437	0.403311	0.212862	1.8947	0.0581319	0.688717	1.32254	HYI	FALSE	529.981	354.403	609.358	566.189	470.796	329.619	372.79	368.445	370.224	500.338	1132.25	390.132	593.031	341.795	440.393	543.895	572.145	324.089
ENSBTAG00000008275	136.788	-1.03677	0.547	-1.89537	0.0580433	0.688717	-2.05162	GREB1L	FALSE	28.3769	109.252	23.3041	87.4116	24.5633	213.019	89.7456	140.744	124.16	270.272	17.3251	13.6704	106.243	251.964	78.3392	375.47	396.789	111.532
ENSBTAG00000008555	22.6613	0.533687	0.28141	1.89648	0.057897	0.688717	1.44762	P2RY10	FALSE	21.7	27.535	29.3458	18.873	37.8684	15.6961	20.7105	17.0327	7.90112	14.5187	45.8606	31.5471	14.4877	20.8144	21.1728	16.0916	28.1592	18.5887
ENSBTAG00000012909	567.156	-1.01957	0.538003	-1.8951	0.0580794	0.688717	-2.02731	CRABP1	FALSE	649.331	108.364	406.526	821.47	88.0184	273.561	209.694	216.047	3081.44	373.02	139.62	544.713	187.375	575.136	1219.55	328.268	234.234	752.437
ENSBTAG00000014821	692.94	0.457484	0.241264	1.8962	0.0579342	0.688717	1.37315	SLC7A7	FALSE	388.096	813.616	940.793	991.327	869.949	492.186	880.198	852.532	335.233	735.988	955.939	375.41	848.981	961.846	332.412	507.421	735.98	455.018
ENSBTAG00000007437	210.158	0.654537	0.345557	1.89415	0.0582051	0.688775	1.57411	TEKT1	FALSE	226.181	286.897	493.701	275.148	135.098	39.2404	182.943	248.319	154.636	337.281	406.631	114.621	142.946	89.8307	150.327	105.132	204.794	189.119
ENSBTAG00000015467	558.501	-0.520338	0.274742	-1.89391	0.0582365	0.688775	-1.43429	FAM184A	FALSE	409.796	375.72	430.693	434.078	356.167	834.138	314.11	666.965	668.209	676.796	410.707	263.944	465.539	857.774	311.24	1344.18	773.099	459.867
ENSBTAG00000017222	33.2999	-1.05358	0.556474	-1.89331	0.0583169	0.689136	-2.07567	CTNND2	FALSE	17.5269	19.541	13.8098	19.8663	3.07041	36.9981	10.3553	13.4469	20.3172	26.8038	41.7841	18.9282	23.1804	40.5334	8.4691	153.406	115.197	16.1641
ENSBTAG00000000742	1279.72	-0.396413	0.209544	-1.89179	0.0585189	0.689915	-1.31623	AMOTL2	FALSE	1182.65	1073.87	879.512	870.143	1340.74	3120.17	1358.27	1031.82	1497.83	1116.83	919.251	1525.83	1102.03	1208.33	1313.77	1091.01	1552.6	850.229
ENSBTAG00000004208	187.14	0.400168	0.211559	1.89152	0.0585551	0.689915	1.31966	PLEKHG6	FALSE	185.285	148.334	201.968	280.114	169.896	257.865	123.4	190.946	132.062	218.898	194.653	343.863	130.39	223.481	196.907	120.15	148.476	101.834
ENSBTAG00000004929	2019.13	-0.208107	0.110033	-1.89131	0.0585824	0.689915	-1.15517	C5orf51	FALSE	1614.15	2090	1683.07	1943.91	2153.38	2906.03	2130.6	2284.18	2005.76	2096.28	1435.95	2029.53	1733.7	2108.83	1702.29	2291.44	2202.82	1932.41
ENSBTAG00000022991	845.155	-0.438987	0.232086	-1.89148	0.0585598	0.689915	-1.35565	NBEA	FALSE	640.15	716.799	474.712	586.055	532.204	1188.42	605.783	649.036	1238.22	900.161	359.751	1074.7	704.104	1309.12	1035.35	948.33	1319.64	930.241
ENSBTAG00000005527	15.3204	0.996447	0.527368	1.88947	0.0588286	0.690257	1.99508	GIPR	FALSE	9.18077	26.6468	35.3876	23.8395	13.3051	1.12115	15.5329	18.8256	12.416	50.2571	14.2678	5.25784	13.5219	5.47748	2.11728	3.21831	14.0796	11.3148
ENSBTAG00000010981	575.468	0.271442	0.143678	1.88923	0.058861	0.690257	1.20701	CIB2	FALSE	666.023	445.89	765.581	528.443	520.946	473.127	576.443	456.298	445.849	460.132	900.907	617.271	791.996	532.411	507.088	507.421	558.065	604.536
ENSBTAG00000013298	688.377	0.34208	0.18096	1.89036	0.0587097	0.690257	1.26758	PLA2G4A	FALSE	642.654	855.363	753.498	557.249	659.114	584.121	491.012	986.105	618.545	737.105	705.235	1232.44	657.743	796.426	709.287	397.998	578.544	428.347
ENSBTAG00000025814	22.3346	0.489502	0.259046	1.88964	0.0588067	0.690257	1.40396	TMEM202	FALSE	25.8731	20.4292	25.8934	34.766	22.5163	6.72692	18.1217	21.515	27.0896	25.687	38.7268	23.1345	26.0779	13.146	16.9382	11.8005	21.7594	21.8215
ENSBTAG00000036028	775.196	0.392115	0.207503	1.88969	0.0587998	0.690257	1.31232		FALSE	1208.52	541.819	1249.79	818.49	528.11	460.794	702.432	588.973	800.271	680.147	1411.49	812.863	698.309	719.741	707.17	525.658	575.985	922.967
ENSBTAG00000030648	1060.54	0.366145	0.19385	1.8888	0.058918	0.690339	1.2889	MPST	FALSE	1103.36	789.634	1508.72	1132.38	946.709	698.478	909.538	1047.96	893.955	976.105	2358.26	901.195	1102.03	959.655	930.543	979.44	1173.73	678.082
ENSBTAG00000018863	299.494	0.346394	0.183494	1.88777	0.0590574	0.691387	1.27138	PRIMPOL	FALSE	301.296	285.121	372.865	321.834	260.985	218.625	258.882	345.137	215.588	327.23	581.92	252.377	364.125	242.105	220.197	372.252	186.875	263.474
ENSBTAG00000014558	1641.82	-0.396271	0.210049	-1.88657	0.0592186	0.692687	-1.3161		FALSE	1559.9	1689.41	958.055	1330.05	1326.42	2931.82	1308.22	1482.74	2015.91	1262.01	771.478	2702.53	1110.73	1684.87	1983.89	1788.31	1786.83	1859.67
ENSBTAG00000001510	1030.71	-0.252001	0.133777	-1.88373	0.0596011	0.694783	-1.19086	CDK17	FALSE	861.323	955.732	838.083	901.929	1102.28	1643.61	925.071	1103.54	1124.22	918.03	706.254	1359.68	988.063	868.729	1099.92	1159.67	1099.49	897.105
ENSBTAG00000002917	3577.09	-0.44383	0.235509	-1.88455	0.0594903	0.694783	-1.36021		FALSE	4347.51	1826.19	3064.05	2422.69	1612.99	6242.58	2548.26	2415.96	5656.07	3401.85	4379.18	4023.3	2228.21	3527.5	5183.09	3798.68	4541.32	3168.15
ENSBTAG00000006360	63.8535	-0.628781	0.333747	-1.884	0.0595644	0.694783	-1.54626	CD180	FALSE	72.6115	41.7467	60.4179	52.6456	38.8918	21.3019	28.477	155.087	102.715	62.5422	42.8033	64.1457	39.5998	38.3424	151.385	50.4203	63.9983	62.2316
ENSBTAG00000010766	34.6803	0.761879	0.404528	1.88338	0.059649	0.694783	1.6957	OIP5	FALSE	50.0769	85.2698	80.2695	46.6857	34.798	17.9384	41.4211	10.7575	20.3172	20.1029	44.8415	10.5157	28.0096	24.1009	21.1728	13.946	16.6396	57.3824
ENSBTAG00000015014	202.732	0.394113	0.209147	1.88439	0.0595124	0.694783	1.31413	CENPO	FALSE	168.592	324.203	282.238	276.141	293.736	108.752	239.897	207.082	135.448	198.795	153.888	151.426	226.974	193.903	124.919	143.751	159.996	259.433
ENSBTAG00000002719	57.3582	0.816146	0.434243	1.87947	0.0601806	0.694977	1.7607	ORC1	FALSE	153.569	144.781	43.1557	65.5587	123.84	22.4231	46.5987	19.7221	56.4366	21.2197	46.8798	44.1659	30.9072	36.1514	50.8146	13.946	21.7594	90.5187
ENSBTAG00000004885	696.066	-0.647462	0.344509	-1.87938	0.060193	0.694977	-1.56641	DDR2	FALSE	383.088	957.509	259.797	557.249	413.482	1975.47	623.042	1057.82	615.159	660.044	166.117	362.791	630.699	1169.99	430.866	828.18	888.296	549.578
ENSBTAG00000010230	4759.76	0.193831	0.103146	1.87919	0.0602186	0.694977	1.1438	CAPN1	FALSE	4567.85	6080.8	5422.08	5548.65	5157.26	3978.97	5011.09	5334.83	4010.38	5081.56	4185.55	3693.11	5062.01	5617.71	4269.49	3753.63	4273.81	4626.96
ENSBTAG00000010534	10486.1	-0.345443	0.183512	-1.8824	0.0597815	0.694977	-1.27054	MPRIP	FALSE	7328.76	9038.6	7169.88	9536.8	10218.3	15244.3	10620.2	9020.17	9698.06	11819.4	8352.75	8427.27	10188.7	11524.6	8036.12	18478.5	16576.8	7471.03
ENSBTAG00000010548	365.314	0.370297	0.196952	1.88014	0.0600889	0.694977	1.29262	LRRC6	FALSE	455.7	423.684	633.525	466.857	292.712	218.625	356.394	391.753	265.252	493.637	483.065	247.119	310.037	256.346	294.301	249.956	305.912	430.772
ENSBTAG00000012850	113.786	0.694374	0.369236	1.88057	0.0600308	0.694977	1.61818	NME9	FALSE	156.908	143.005	242.535	168.863	81.8775	61.6634	62.9945	181.085	62.0802	174.225	238.475	70.4551	58.9168	35.0559	55.0492	42.9109	143.356	68.6972
ENSBTAG00000013074	770.824	-0.324192	0.172288	-1.88169	0.0598786	0.694977	-1.25196	PPP1R15B	FALSE	636.811	860.692	526.499	769.818	727.687	1237.75	730.909	1154.64	804.786	768.376	333.254	787.625	769.781	751.511	728.343	772.396	798.699	715.259
ENSBTAG00000024042	295.557	0.439315	0.233405	1.8822	0.0598084	0.694977	1.35596	MORN2	FALSE	455.7	192.745	461.765	327.793	204.694	168.173	228.679	233.976	313.787	332.814	624.724	307.058	226.009	212.526	278.422	177.007	266.233	307.925
ENSBTAG00000030179	314.112	0.490199	0.26064	1.88075	0.0600056	0.694977	1.40464	MAPK8IP2	FALSE	251.219	299.333	588.643	468.844	315.229	159.204	370.201	457.194	193.013	428.861	416.822	151.426	471.334	211.431	207.493	213.482	239.354	210.941
ENSBTAG00000030965	3375.31	0.2436	0.129522	1.88076	0.0600043	0.694977	1.18394	MCM7	FALSE	4217.31	3774.97	3640.61	3748.76	3913.75	2012.47	3228.25	2619.45	2983.24	3251.08	4709.38	2892.87	3296.44	2812.14	3295.54	3615.24	2922.16	3821.99
ENSBTAG00000035706	147.241	-1.63833	0.871373	-1.88017	0.0600851	0.694977	-3.11305	MYOCD	FALSE	41.7308	7.10582	5.17868	23.8395	16.3755	904.771	36.2434	43.9265	187.369	199.912	14.2678	16.8251	28.9755	405.334	26.4659	305.74	366.07	20.2051
ENSBTAG00000001839	1046.55	0.288712	0.15428	1.87135	0.0612962	0.695069	1.22155	OCIAD2	FALSE	1256.1	906.88	1530.3	1160.19	865.855	773.596	852.584	1047.06	1321.74	1007.38	1548.05	1091.53	874.093	1142.6	1116.86	775.614	702.701	864.777
ENSBTAG00000001880	14.5642	0.823733	0.440255	1.87104	0.0613398	0.695069	1.76998	VGLL1	FALSE	34.2192	23.9821	23.3041	18.873	22.5163	3.36346	9.49233	17.0327	3.38619	14.5187	9.17213	21.0314	4.82924	8.76397	17.9968	6.43663	3.8399	19.3969
ENSBTAG00000002049	2395.12	0.206462	0.109941	1.87793	0.0603907	0.695069	1.15386	HADH	FALSE	2474.63	1946.99	2864.67	2508.12	2509.55	1956.41	2394.66	2144.33	2151.36	2435.8	3708.6	2036.89	2677.33	2297.26	2064.34	2337.57	2425.53	2178.11
ENSBTAG00000004840	5396.31	0.386711	0.206747	1.87045	0.0614212	0.695069	1.30741	C1S	FALSE	2779.27	9036.82	6295.55	4256.35	5835.82	5004.83	7043.31	5227.25	3644.67	4762.14	5723.41	6833.09	7487.26	7251.09	2900.67	4075.46	5286.26	3690.25
ENSBTAG00000005205	787.636	-0.424668	0.226259	-1.87691	0.0605309	0.695069	-1.34226	DSE	FALSE	808.742	563.136	914.037	703.266	408.364	1187.3	718.828	560.287	1418.82	471.3	496.314	1017.92	747.567	705.5	693.408	965.494	529.906	1267.26
ENSBTAG00000005830	2609.01	-0.163779	0.0874007	-1.87389	0.0609454	0.695069	-1.12022	STRN4	FALSE	2531.39	2405.32	2426.21	2905.44	2702.98	3114.56	2850.29	2476.02	2956.15	2515.09	1865	2542.69	2764.26	2107.74	3004.41	2622.93	2478.01	2693.74
ENSBTAG00000006174	37.2477	0.950273	0.507032	1.87419	0.0609046	0.695069	1.93224	TMEM212	FALSE	54.25	53.2936	76.8171	38.7392	18.4224	8.96922	10.3553	70.8202	12.416	87.1124	98.8551	26.2892	10.6243	9.85947	11.645	11.8005	43.5188	26.6707
ENSBTAG00000007700	897.434	0.248582	0.132695	1.87333	0.0610223	0.695069	1.18804		FALSE	1042.43	692.817	1078.89	810.544	716.429	648.026	886.238	877.633	820.588	894.577	1388.05	1013.71	1075.96	939.936	682.821	932.238	897.256	755.67
ENSBTAG00000009449	474.493	0.213738	0.113948	1.87575	0.0606892	0.695069	1.15969	ATP5SL	FALSE	603.427	470.76	466.081	523.476	474.89	404.736	391.774	310.175	579.039	483.585	610.456	483.722	451.051	485.305	514.498	450.564	390.39	446.936
ENSBTAG00000015805	3646.8	-0.564295	0.30116	-1.87374	0.0609666	0.695069	-1.47867	SIPA1L1	FALSE	1744.35	3544.91	2095.64	3655.39	3046.87	7223.59	3830.59	4264.45	2967.44	4371.25	1490.98	1279.76	3404.62	5436.95	1982.83	6804.59	5878.88	2619.38
ENSBTAG00000017844	107.713	0.30657	0.163744	1.87225	0.0611715	0.695069	1.23676	STIL	FALSE	121.854	174.981	140.687	103.305	141.239	77.3596	108.73	71.7167	103.843	101.631	95.7978	99.899	100.448	97.4992	118.567	75.094	85.7577	120.422
ENSBTAG00000018036	2729.58	-0.167597	0.0895587	-1.87136	0.0612951	0.695069	-1.12319	CNOT7	FALSE	2820.17	2314.72	2385.64	2330.31	2507.5	3144.83	2656.99	3063.2	3118.69	2385.54	2431.63	3534.32	2493.82	2676.3	3102.87	2542.47	2622.65	3000.86
ENSBTAG00000018349	881.074	0.358797	0.191539	1.87323	0.0610362	0.695069	1.28236	IFI30	FALSE	934.769	1070.31	1330.06	885.042	625.34	687.267	840.503	736.889	848.806	638.824	1572.51	926.432	750.464	1033.05	1097.81	490.257	574.705	816.285
ENSBTAG00000019538	327.839	-0.382562	0.204396	-1.87167	0.0612525	0.695069	-1.30365	FBXO28	FALSE	254.558	416.579	231.314	304.947	338.768	504.519	303.755	436.575	344.263	319.412	89.683	280.769	313.901	338.508	370.523	347.578	357.11	348.335
ENSBTAG00000019735	872.657	0.255375	0.136012	1.8776	0.0604365	0.695069	1.19365	CPSF3	FALSE	1125.06	850.033	987.401	755.911	720.522	659.238	808.574	769.162	865.737	742.689	1227.03	1171.45	912.727	912.549	1038.52	628.644	654.062	878.516
ENSBTAG00000021249	114.79	0.302836	0.161802	1.87165	0.0612555	0.695069	1.23357	LAT	FALSE	142.719	89.7109	113.931	137.077	109.511	96.4192	99.238	75.3025	90.2985	107.215	174.27	170.354	114.936	93.1172	121.743	135.169	99.8373	95.3679
ENSBTAG00000021963	823.904	-0.270204	0.144362	-1.87171	0.0612465	0.695069	-1.20598	SLAIN2	FALSE	724.446	952.179	564.476	820.477	864.832	1250.09	905.223	1005.83	744.963	947.068	461.664	673.004	752.396	787.662	775.982	841.053	930.535	828.408
ENSBTAG00000022632	597.033	0.243706	0.130299	1.87037	0.0614331	0.695069	1.18403	TCTA	FALSE	700.242	551.589	677.544	685.386	539.368	372.223	573.854	519.05	670.467	534.959	950.844	571.002	550.534	651.82	578.016	568.569	520.946	530.181
ENSBTAG00000026247	38.1846	-0.941252	0.50174	-1.87598	0.0606586	0.695069	-1.92019		FALSE	18.3615	5.32936	12.9467	34.766	6.14082	69.5115	26.7511	26.8938	57.5653	31.2711	60.1284	10.5157	20.2828	71.2073	15.8796	79.3851	117.757	22.6297
ENSBTAG00000027444	3437.54	-0.554882	0.296277	-1.87285	0.0610889	0.695069	-1.46905		FALSE	2001.41	2728.63	1765.93	2684.93	2661.02	5630.43	2239.33	2704.62	4125.51	3666.54	2885.14	1648.86	2628.07	5774.36	2367.11	7225.12	7236.93	1901.7
ENSBTAG00000031873	185.542	0.263099	0.140449	1.87328	0.0610304	0.695069	1.20005	ZSCAN16	FALSE	217.835	144.781	232.177	189.723	224.14	143.508	154.466	168.534	176.082	154.122	273.126	166.148	207.657	192.807	129.154	215.627	197.115	152.75
ENSBTAG00000032964	334.809	-0.154871	0.0827697	-1.87111	0.0613302	0.695069	-1.11332		FALSE	333.012	342.856	264.976	325.807	309.088	441.734	344.313	353.205	346.521	358.501	279.24	300.749	333.218	340.699	350.409	331.486	319.991	350.76
ENSBTAG00000034609	37.8003	0.507811	0.270853	1.87486	0.0608121	0.695069	1.42189		FALSE	36.7231	40.8584	55.2392	37.7459	36.8449	16.8173	24.1623	25.1008	38.3769	27.9206	88.6639	45.2175	34.7706	30.6739	24.3487	56.8569	35.839	24.2461
ENSBTAG00000038107	1272.13	-0.229956	0.122821	-1.87229	0.0611672	0.695069	-1.1728	MAPKAPK2	FALSE	1325.37	1307.47	1046.96	1167.14	1165.73	2015.83	1114.92	1244.28	1491.05	1059.87	908.04	1372.3	1064.37	1395.66	1460.92	1192.92	1204.45	1361.01
ENSBTAG00000017734	215.474	-0.494738	0.264589	-1.86984	0.0615063	0.695328	-1.40906		FALSE	169.427	210.51	105.3	157.937	230.281	391.282	111.319	360.376	237.034	292.608	69.3005	155.632	174.819	257.442	239.252	264.975	276.473	174.572
ENSBTAG00000011529	631.891	0.179335	0.0959502	1.86904	0.0616171	0.696012	1.13236	ATR	FALSE	727.785	711.47	583.464	541.356	701.077	569.546	571.266	742.268	611.773	685.731	688.929	826.533	622.007	578.422	521.908	594.315	524.786	571.399
ENSBTAG00000004394	630.133	0.416225	0.222916	1.86718	0.0618765	0.696316	1.33443	PKIB	FALSE	649.331	738.117	1154.85	663.533	564.955	479.854	642.889	891.977	401.828	647.759	1166.9	554.177	549.568	402.047	454.156	364.742	615.663	400.06
ENSBTAG00000008040	2912.86	-0.254591	0.136343	-1.86729	0.0618615	0.696316	-1.193	SPG20	FALSE	3017.97	2253.43	2705.86	2639.23	2444.04	4934.19	2645.77	2575.53	2923.41	2288.38	2845.4	3651.05	2488.03	2492.25	3274.37	3659.22	3023.28	2570.08
ENSBTAG00000015919	932.969	-0.595576	0.318892	-1.86764	0.0618121	0.696316	-1.51108	PARM1	FALSE	796.223	663.506	364.234	677.44	655.02	1509.07	565.225	796.952	1565.55	948.185	258.858	767.645	555.363	1916.02	935.836	1435.37	1742.03	640.905
ENSBTAG00000017537	862.8	-0.708704	0.379319	-1.86836	0.0617119	0.696316	-1.63434	PTGIS	FALSE	714.431	373.944	465.218	798.624	345.933	1999.02	478.931	390.856	1137.76	702.483	1553.15	479.515	469.402	827.1	492.267	1779.73	2126.02	396.019
ENSBTAG00000021378	1050.71	0.538263	0.288298	1.86704	0.0618959	0.696316	1.45222	S100A13	FALSE	772.854	839.375	1544.97	919.808	750.203	630.088	1173.6	1003.14	625.317	928.082	3380.44	685.623	1268.16	1105.36	652.121	910.783	1150.69	572.208
ENSBTAG00000005439	188.788	-0.542473	0.290889	-1.86488	0.0621988	0.697569	-1.45647	FAM102B	FALSE	112.673	294.003	112.205	141.05	151.473	368.859	195.887	360.376	150.121	188.743	41.7841	112.518	197.033	218.004	220.197	167.352	209.914	155.983
ENSBTAG00000012857	298.193	-0.544	0.29172	-1.8648	0.062209	0.697569	-1.45801	CNNM2	FALSE	156.073	327.756	217.504	311.9	312.158	883.469	302.892	379.202	259.608	324.996	162.041	111.466	276.233	277.161	158.796	341.141	346.871	218.215
ENSBTAG00000030632	702.393	0.218739	0.117241	1.86572	0.0620805	0.697569	1.16372	ALG10	FALSE	872.173	774.534	930.436	727.105	777.837	559.455	627.357	675.93	431.175	708.067	752.114	655.127	723.421	571.849	672.235	717.684	674.542	792.039
ENSBTAG00000040569	404.085	0.347294	0.186223	1.86494	0.0621905	0.697569	1.27217	NLRX1	FALSE	288.777	520.501	490.248	455.931	490.242	186.111	470.302	372.03	292.341	442.263	494.276	253.428	508.036	522.552	265.718	401.217	436.468	383.088
ENSBTAG00000014792	1015.69	-0.332146	0.178225	-1.86363	0.0623734	0.698191	-1.25888	MAP4K5	FALSE	579.223	1187.56	727.604	986.36	1079.76	1251.21	1252.99	1235.32	828.489	1098.96	544.213	862.287	1045.05	997.997	778.099	1526.55	1363.16	937.515
ENSBTAG00000018045	2450.64	-0.422797	0.226863	-1.86366	0.0623691	0.698191	-1.34052	SLC12A4	FALSE	2254.3	2712.65	1280	1940.93	2408.22	5196.54	3253.28	2519.95	2486.6	1785.8	903.964	3172.58	2212.76	2613.85	2803.27	2185.24	2209.22	2172.45
ENSBTAG00000047319	1647.04	0.269751	0.144768	1.86333	0.0624161	0.698191	1.2056		FALSE	2211.73	1327.9	2061.98	1435.34	1736.83	1209.72	1426.44	1344.69	2102.83	1476.44	2384.75	2131.53	1501.89	1551.22	1620.77	1275.53	1580.76	1266.45
ENSBTAG00000010788	103.291	-0.791182	0.424851	-1.86226	0.0625666	0.698745	-1.73049	PPM1E	FALSE	32.55	87.0463	37.1139	108.271	34.798	245.533	98.375	124.608	74.4963	164.173	26.4973	53.63	62.7802	173.088	28.5832	204.899	216.314	86.4777
ENSBTAG00000017879	41.0745	0.460557	0.247274	1.86254	0.0625275	0.698745	1.37607	C6orf163	FALSE	33.3846	46.1878	53.513	44.6991	39.9153	31.3923	30.2029	33.169	21.4459	36.8552	86.6256	47.3206	28.0096	50.3928	20.1141	48.2747	56.3185	31.5199
ENSBTAG00000008665	257.78	-0.682213	0.36646	-1.86163	0.0626553	0.69917	-1.6046	DIXDC1	FALSE	104.327	211.398	82.8588	220.516	183.201	325.134	214.009	235.769	246.063	404.291	87.6448	152.477	195.101	389.997	127.037	661.9	631.023	167.298
ENSBTAG00000001772	40.9555	0.867557	0.466412	1.86007	0.0628759	0.699404	1.82457	PDCL2	FALSE	96.8154	47.9643	100.121	23.8395	12.2816	23.5442	31.0658	31.3761	45.1493	67.0095	101.913	27.3408	25.1121	9.85947	14.8209	5.36386	39.6789	33.9445
ENSBTAG00000003261	1011.32	0.236803	0.127408	1.85862	0.0630809	0.699404	1.17838		FALSE	1026.58	1020.57	1254.1	950.601	1174.94	772.474	1158.06	886.598	802.528	1095.61	1448.18	760.284	1195.72	916.93	976.064	1132.85	793.579	838.106
ENSBTAG00000003938	1583.57	0.569245	0.306231	1.85887	0.063045	0.699404	1.48375	FNDC1	FALSE	1529.85	1672.53	1950.64	1135.36	2801.24	1002.31	1847.55	2257.28	801.399	1403.85	904.983	1662.53	3773.57	1684.87	520.85	645.808	1896.91	1012.68
ENSBTAG00000007806	1601.12	-0.485397	0.260896	-1.8605	0.0628142	0.699404	-1.39997	MTPN	FALSE	905.558	1554.4	875.197	1559.5	1540.32	2551.74	1724.15	1610.94	1623.12	1743.36	321.024	1183.02	1457.47	2455.01	1459.86	2120.87	2251.46	1883.11
ENSBTAG00000010652	39.3464	-0.462896	0.248945	-1.85943	0.0629668	0.699404	-1.37831	PDE4C	FALSE	46.7385	27.535	22.4409	36.7526	28.6571	38.1192	54.3652	65.4415	56.4366	27.9206	38.7268	15.7735	58.9168	33.9604	31.7591	40.7653	28.1592	55.766
ENSBTAG00000011186	16.7307	-0.612567	0.329422	-1.85952	0.0629528	0.699404	-1.52898	BEST1	FALSE	26.7077	9.7705	18.1254	16.8863	10.2347	15.6961	25.0252	8.96459	22.5746	10.0514	11.2104	9.46412	8.69264	14.2415	32.8178	13.946	12.7997	33.9445
ENSBTAG00000015369	630.227	-0.55889	0.300661	-1.85887	0.0630452	0.699404	-1.47314	MLLT11	FALSE	853.811	448.555	572.244	337.727	466.702	921.588	941.466	804.124	1013.6	361.851	390.325	899.091	453.949	422.862	1339.18	196.317	362.23	558.468
ENSBTAG00000016357	72.1746	1.01935	0.548179	1.85952	0.062954	0.699404	2.027	VNN2	FALSE	82.6269	47.076	89.7638	34.766	95.1826	36.9981	25.8882	143.433	40.6343	20.1029	45.8606	56.7847	18.3511	441.485	35.9937	15.0188	31.9991	37.1773
ENSBTAG00000005865	1327.61	-0.354739	0.190975	-1.85752	0.0632379	0.700022	-1.27875	MAPK6	FALSE	1206.85	1547.29	868.292	1144.3	1212.81	2514.75	1183.09	1489.91	1382.7	1238.56	516.696	1363.88	1172.54	1541.36	1441.86	1289.47	1269.73	1512.96
ENSBTAG00000013607	7151.75	-0.237781	0.128003	-1.85763	0.063222	0.700022	-1.17918	WDR1	FALSE	8279.38	6428.99	5946.85	6178.41	6030.28	9619.49	5625.5	5513.22	8740.9	6407.23	6770.05	7036.05	5356.6	7805.41	8252.08	8523.17	9489.67	6728.29
ENSBTAG00000006795	809.739	0.446295	0.240396	1.8565	0.0633824	0.700642	1.36254		FALSE	1425.52	452.108	1022.79	844.316	684.701	422.675	620.453	581.802	890.569	599.735	1455.31	1334.44	868.298	496.26	785.509	701.593	526.066	863.16
ENSBTAG00000010758	121.903	0.603912	0.325312	1.85641	0.0633952	0.700642	1.51983	SMIM5	FALSE	132.704	119.911	318.489	126.151	61.4082	58.3	94.9233	138.055	99.3284	151.888	309.814	83.0739	70.507	63.5388	93.1601	75.094	104.957	92.9433
ENSBTAG00000003539	155.475	0.63578	0.342684	1.85529	0.0635545	0.700722	1.55378	ROPN1L	FALSE	233.692	193.634	378.907	272.168	103.37	53.8153	116.497	186.463	123.032	174.225	248.667	115.673	84.0288	42.7244	131.271	67.5846	161.276	111.532
ENSBTAG00000012170	2482.28	-0.176299	0.0950143	-1.8555	0.063525	0.700722	-1.12998	UBL3	FALSE	2555.59	2193.03	2811.16	2156.48	2063.31	2983.39	2522.37	2995.07	2438.06	2245.94	2367.43	2805.59	2113.28	2153.75	2524.85	3148.58	2463.93	2139.31
ENSBTAG00000014172	196.91	0.496168	0.267399	1.85553	0.0635204	0.700722	1.41046	FGD2	FALSE	116.012	231.827	354.739	257.268	223.116	82.9653	281.318	207.978	72.2388	184.276	342.426	145.117	202.828	204.858	106.922	167.352	195.835	167.298
ENSBTAG00000031044	321.219	-0.311676	0.168084	-1.85428	0.0636985	0.701191	-1.24115	MIGA1	FALSE	312.146	237.157	268.428	220.516	254.844	463.036	281.318	238.458	446.978	259.103	296.565	402.751	308.106	339.604	309.122	428.036	468.467	247.31
ENSBTAG00000034633	163.321	-0.279176	0.150552	-1.85435	0.0636888	0.701191	-1.2135	ERO1B	FALSE	144.388	143.893	130.33	105.291	131.004	250.017	132.893	208.875	164.795	160.823	142.678	212.417	169.989	150.083	195.848	169.498	191.995	134.97
ENSBTAG00000000700	4451.56	-0.421952	0.227803	-1.85227	0.0639877	0.701435	-1.33974	PARVA	FALSE	5032.73	3687.92	2657.52	3105.1	2811.47	6828.94	2776.07	2900.94	7845.81	4007.17	3417.13	5672.16	2715	5568.41	5845.8	5250.14	6372.95	3632.87
ENSBTAG00000001014	1101.97	-0.151039	0.0817014	-1.84867	0.0645056	0.701435	-1.11037	MAPK7	FALSE	1158.45	1022.35	982.223	1028.08	1092.04	1371.17	1046.74	978.933	1233.7	996.208	963.073	996.887	1271.06	989.233	1212.14	1216.52	1245.41	1031.27
ENSBTAG00000002096	115.329	0.557062	0.302579	1.84105	0.0656146	0.701435	1.47127		FALSE	55.0846	72.8346	139.824	114.231	153.52	124.448	75.9386	89.6459	53.0504	62.5422	238.475	206.108	112.038	189.521	65.6356	125.514	143.356	54.1496
ENSBTAG00000003253	111.3	-1.1758	0.638345	-1.84196	0.0654817	0.701435	-2.25919	NPPC	FALSE	171.931	63.0641	25.0303	41.7192	93.1357	14.575	38.8323	35.8584	308.144	50.2571	51.9754	154.581	21.2487	40.5334	720.932	22.5282	29.4392	119.614
ENSBTAG00000004269	1479.91	-0.404916	0.218706	-1.85141	0.0641099	0.701435	-1.32401	SGK1	FALSE	1135.91	1621.9	1133.27	1174.1	1249.66	2650.41	1329.79	1544.6	1484.28	1127.99	675.68	2020.06	1269.13	1528.22	2872.08	1570.54	1113.57	1137.14
ENSBTAG00000004782	593.061	0.329711	0.178588	1.84621	0.0648611	0.701435	1.25676	PTPRCAP	FALSE	570.042	433.455	756.087	598.968	739.968	337.467	554.007	493.949	638.862	725.936	1080.27	581.518	550.534	485.305	476.387	597.534	666.862	387.937
ENSBTAG00000005663	813.868	-0.219708	0.119321	-1.84132	0.0655741	0.701435	-1.1645	HAUS2	FALSE	747.815	689.264	628.346	767.831	759.414	1016.89	857.761	685.791	962.808	737.105	647.144	1181.96	674.162	751.511	935.836	865.727	829.418	910.844
ENSBTAG00000007556	228.826	0.371403	0.200735	1.85021	0.0642827	0.701435	1.29361	DYRK4	FALSE	233.692	275.35	234.767	282.101	417.575	199.565	197.613	185.567	209.944	225.599	228.284	336.502	195.101	116.123	295.36	171.643	139.516	174.572
ENSBTAG00000007596	4607.7	-0.627931	0.340146	-1.84606	0.0648834	0.701435	-1.54535	GEM	FALSE	4630.45	1784.45	3587.1	2926.3	2478.84	7577.87	4304.34	2641.86	5642.53	3214.22	7743.31	2658.37	2383.71	5680.15	3850.27	8140.19	12072.6	1622.06
ENSBTAG00000009372	731.629	0.177256	0.0960755	1.84497	0.065042	0.701435	1.13073	TTC5	FALSE	703.581	653.735	914.9	811.537	716.429	530.305	772.33	766.472	668.209	880.058	879.505	677.21	793.928	683.59	640.476	743.431	666.862	666.767
ENSBTAG00000011583	1831.87	0.145328	0.0789147	1.84158	0.0655366	0.701435	1.10598	APEH	FALSE	1875.38	1922.12	1834.98	2018.41	2016.23	1380.14	1869.99	1878.08	1651.33	1964.5	2129.97	1500.59	1930.73	1942.32	1572.08	1818.35	1881.55	1786.94
ENSBTAG00000012121	1250.65	0.292277	0.158719	1.84148	0.0655515	0.701435	1.22457	NOXA1	FALSE	1466.42	957.509	1425	1518.78	1746.04	996.705	1392.78	1122.37	1181.78	1498.78	1891.5	902.246	1374.4	835.864	1204.73	968.713	1068.77	959.337
ENSBTAG00000013686	20.1682	-0.638353	0.346241	-1.84366	0.065232	0.701435	-1.55655	WSCD2	FALSE	5.84231	26.6468	14.6729	18.873	21.4929	23.5442	13.807	17.9292	30.4758	11.1683	7.13388	17.8767	24.1462	14.2415	19.0555	27.8921	14.0796	54.1496
ENSBTAG00000013956	1650.93	-0.149498	0.0809835	-1.84603	0.0648872	0.701435	-1.10918		FALSE	1924.62	1414.06	1488.01	1469.11	1539.3	1896.99	1725.01	1515.02	2002.37	1499.9	1618.37	1828.68	1572.4	1387.99	1860.03	1605.94	1726.67	1642.27
ENSBTAG00000016352	705.963	0.31076	0.168178	1.8478	0.0646311	0.701435	1.24036	STX10	FALSE	781.2	574.683	974.455	713.199	670.372	451.825	726.595	582.698	653.536	666.745	1375.82	537.352	751.43	679.208	587.544	702.665	715.501	562.509
ENSBTAG00000017945	149.339	0.254183	0.13721	1.85252	0.0639518	0.701435	1.19266		FALSE	154.404	133.234	205.421	173.83	135.098	108.752	135.481	126.401	127.547	142.954	222.169	138.807	150.672	151.179	109.04	149.115	181.755	142.244
ENSBTAG00000018402	1011.36	-0.207717	0.112271	-1.85015	0.0642922	0.701435	-1.15486	TSC22D2	FALSE	1258.6	818.945	722.426	830.41	979.46	1401.44	924.208	978.933	1176.14	967.171	994.666	1090.48	849.947	948.7	1077.69	1144.65	1052.13	988.432
ENSBTAG00000018991	297.743	0.377266	0.204694	1.84308	0.0653177	0.701435	1.29888	TSGA10	FALSE	211.992	333.085	526.499	385.406	256.891	205.171	263.196	372.927	229.133	371.903	520.773	221.881	279.13	209.24	251.956	222.064	272.633	225.489
ENSBTAG00000019743	364.563	0.423474	0.229521	1.84504	0.0650323	0.701435	1.34115	CHTF18	FALSE	449.858	474.313	548.077	469.837	583.378	279.167	400.404	208.875	179.468	370.786	281.279	249.222	393.1	291.402	191.613	361.524	286.712	543.112
ENSBTAG00000019910	4155.39	-0.166835	0.0905364	-1.84274	0.0653668	0.701435	-1.12259	SDCBP	FALSE	3820.03	4031.66	4041.96	3993.12	3963.9	5733.58	4020.43	3747.2	3854.62	3943.51	3457.89	3929.71	3470.29	4752.26	4429.34	4651.54	4912.51	4043.44
ENSBTAG00000020824	149.994	0.443407	0.240486	1.8438	0.0652124	0.701435	1.35981	KRT10	FALSE	251.219	109.252	189.022	180.783	101.323	78.4807	113.045	136.262	205.429	142.954	244.59	201.901	179.648	99.6902	103.747	110.495	74.238	177.805
ENSBTAG00000020852	4316.02	0.562946	0.305228	1.84435	0.0651328	0.701435	1.47728	SLC16A11	FALSE	2871.08	2580.3	7394.29	4569.24	5170.57	3030.48	4441.55	5832.36	2039.62	5148.56	10247.3	2719.36	7515.27	2181.13	2391.46	4325.41	3281.83	1948.58
ENSBTAG00000021058	3403.1	-0.1957	0.106103	-1.84444	0.0651188	0.701435	-1.14528	DDX42	FALSE	2654.08	3262.46	2745.56	3397.13	3300.69	3606.75	3468.15	3416.4	3361.36	3578.31	2602.85	3305.08	3393.99	3725.78	3163.21	4683.72	4509.32	3080.87
ENSBTAG00000021062	3124.81	0.206928	0.112022	1.8472	0.0647176	0.701435	1.15423	SMARCD2	FALSE	3019.64	3012.87	3682.9	3318.66	4022.23	1955.29	3451.76	3233.53	2680.74	3324.79	3176.61	2962.27	3938.73	2765.03	2696.35	3038.09	2686.65	3280.49
ENSBTAG00000021096	1156.42	0.215478	0.116883	1.84354	0.0652499	0.701435	1.16109		FALSE	1118.38	1415.83	1381.84	1430.37	1246.59	912.619	1348.77	1073.96	890.569	1270.95	1350.34	777.109	1252.71	1081.25	1068.17	1062.04	1022.69	1111.28
ENSBTAG00000021756	660.75	-0.39435	0.213721	-1.84516	0.0650137	0.701435	-1.31435	ZDHHC17	FALSE	383.088	698.147	414.294	571.155	620.222	950.738	633.397	850.739	626.446	700.249	272.106	545.764	680.923	911.453	508.146	953.694	1020.13	552.811
ENSBTAG00000022598	544.155	0.212097	0.114428	1.85353	0.0638061	0.701435	1.15837		FALSE	555.854	513.395	762.992	590.028	590.542	406.979	560.91	499.328	513.573	489.17	775.554	503.702	558.261	453.536	536.729	509.566	504.306	470.374
ENSBTAG00000025477	464.244	-0.354727	0.192309	-1.84457	0.0651006	0.701435	-1.27874	KIF3A	FALSE	347.2	570.242	269.291	354.613	390.965	715.296	478.931	696.549	450.364	534.959	210.959	467.948	466.505	518.17	416.045	526.731	559.345	382.28
ENSBTAG00000031352	120.215	0.292921	0.158623	1.84665	0.0647983	0.701435	1.22512	ZNF554	FALSE	92.6423	112.805	108.752	135.091	165.802	90.8134	101.827	119.229	84.6549	157.472	155.926	88.3318	163.228	130.364	92.1015	142.679	104.957	117.189
ENSBTAG00000032057	131.732	-1.27622	0.691569	-1.8454	0.0649788	0.701435	-2.42204		FALSE	32.55	281.568	37.1139	12.9131	7.16429	169.294	12.0811	133.572	551.95	132.902	25.4781	24.1861	14.4877	238.818	274.187	238.155	16.6396	168.106
ENSBTAG00000034069	16.1427	0.839028	0.453618	1.84963	0.0643662	0.701435	1.78885	MAB21L1	FALSE	34.2192	9.7705	10.3574	3.97325	11.2582	5.60577	14.67	17.9292	4.51493	20.1029	22.4208	54.6816	22.2145	12.0505	10.5864	5.36386	17.9195	12.9312
ENSBTAG00000037377	2448.79	0.241881	0.130521	1.8532	0.0638541	0.701435	1.18253	ABHD14B	FALSE	2018.1	3349.5	2693.78	3175.62	3010.02	2039.38	2218.62	2592.56	1984.31	2690.43	1877.23	1731.93	2917.83	2827.48	2072.81	2369.75	2306.5	2202.35
ENSBTAG00000038415	27.3055	1.07243	0.580264	1.84818	0.0645758	0.701435	2.10298	SLC6A12	FALSE	10.0154	44.4114	18.9885	59.5988	18.4224	62.7846	21.5735	12.5504	1.12873	36.8552	26.4973	108.312	8.69264	24.1009	9.52774	10.7277	14.0796	3.23281
ENSBTAG00000040116	3727.64	0.341716	0.185588	1.84125	0.0655843	0.701435	1.26726	H1FX	FALSE	4497.74	2814.79	4890.4	4166.95	4211.58	2158.22	3652.82	2840.88	3833.17	3518	7110.44	2950.7	4625.45	2345.46	3137.8	3360.99	3541.66	3440.52
ENSBTAG00000040193	15.0108	0.760078	0.41118	1.84853	0.0645261	0.701435	1.69358	COLQ	FALSE	11.6846	6.21759	22.4409	35.7593	8.18775	7.84807	19.8476	12.5504	11.2873	22.3365	29.5546	7.36098	18.3511	21.9099	2.11728	13.946	11.5197	7.27382
ENSBTAG00000044123	1887.05	-0.370213	0.200411	-1.84727	0.0647085	0.701435	-1.29254	HAND2	FALSE	1472.26	1298.59	1576.91	1283.36	1452.3	2314.06	2146.99	1790.23	1755.18	1702.04	2765.91	2105.24	1343.5	1698.02	1616.54	2729.13	3667.1	1249.48
ENSBTAG00000047560	24.4306	-0.703396	0.38128	-1.84483	0.0650627	0.701435	-1.62833	C2CD4C	FALSE	10.85	16.8763	13.8098	21.8529	25.5867	59.4211	61.2687	15.2398	14.6735	22.3365	21.4016	23.1345	30.9072	4.38199	27.5246	37.547	19.1995	13.7394
ENSBTAG00000047749	41.6718	0.409648	0.222536	1.84082	0.0656485	0.701435	1.32836		FALSE	28.3769	52.4054	49.1974	55.6255	46.0561	41.4827	38.8323	53.7875	32.7332	37.9721	31.5929	36.8049	79.1996	51.4883	24.3487	30.0376	29.4392	30.7117
ENSBTAG00000012078	275.828	0.686158	0.373281	1.83818	0.0660357	0.702741	1.60899	TMEM176A	FALSE	281.265	406.808	359.918	189.723	116.676	152.477	117.36	280.592	79.0112	136.253	814.281	600.446	283.96	127.078	230.783	190.953	245.753	351.568
ENSBTAG00000014786	2637.62	-0.173915	0.0945745	-1.83892	0.0659272	0.702741	-1.12812	PBRM1	FALSE	2058.16	2739.29	2189.72	2546.86	2648.74	3180.71	2916.73	3003.14	2634.46	2697.13	2022.96	2352.36	2796.13	2905.26	2257.02	3160.38	2730.17	2637.97
ENSBTAG00000017808	448.888	-0.434241	0.236213	-1.83834	0.0660122	0.702741	-1.3512	ARSJ	FALSE	432.331	545.371	292.595	356.599	339.792	1174.97	425.429	490.363	565.495	358.501	280.259	520.527	316.798	439.294	526.143	317.54	391.669	306.309
ENSBTAG00000020238	312.407	-1.5665	0.852325	-1.83791	0.0660758	0.702741	-2.96185	RIMS1	FALSE	167.758	4.44114	6.9049	158.93	7.16429	633.451	41.4211	81.5778	729.161	413.225	168.156	146.168	22.2145	574.04	263.601	849.635	1324.76	30.7117
ENSBTAG00000031707	1716.26	-0.344011	0.187121	-1.83844	0.0659976	0.702741	-1.26928	FRMD6	FALSE	1530.68	1746.25	1421.55	1423.42	1573.07	3903.85	1496.34	1425.37	2110.73	1396.03	1207.66	1939.09	1407.24	1681.59	1914.02	1586.63	1900.75	1228.47
ENSBTAG00000044001	124.019	-0.662818	0.360376	-1.83924	0.0658796	0.702741	-1.58317	LPP	FALSE	85.1308	110.14	35.3876	101.318	65.502	329.619	72.4869	138.951	162.537	163.057	51.9754	77.8161	75.3362	219.099	73.046	184.517	220.154	66.2726
ENSBTAG00000001008	54.4637	0.422423	0.229931	1.83717	0.0661841	0.702953	1.34018	PRF1	FALSE	41.7308	46.1878	75.9539	100.325	92.1122	32.5134	44.8728	36.7548	40.6343	39.0889	68.2814	51.5269	61.8143	37.2469	44.4628	59.0024	44.7988	63.0398
ENSBTAG00000032198	25.7198	0.598823	0.325963	1.83708	0.0661974	0.702953	1.51448		FALSE	33.3846	23.0939	23.3041	18.873	27.6337	5.60577	18.9847	26.8938	20.3172	34.6216	68.2814	16.8251	27.0438	29.5784	12.7037	22.5282	37.119	16.1641
ENSBTAG00000000489	391.171	0.395611	0.215509	1.8357	0.0664015	0.703568	1.3155	WDR54	FALSE	421.481	439.672	644.745	537.383	245.633	278.046	459.084	354.101	235.905	459.015	669.565	259.738	455.881	245.391	309.122	426.963	314.872	284.487
ENSBTAG00000004653	2688.79	-0.271757	0.148043	-1.83566	0.0664079	0.703568	-1.20728	ADGRA3	FALSE	2235.1	2448.84	2048.17	2711.75	2487.03	2937.42	2506.84	2554.91	2809.41	2882.53	1965.89	1929.63	2170.26	3740.02	2291.95	3660.3	4161.17	2857
ENSBTAG00000025385	375.059	-0.381089	0.207537	-1.83625	0.0663212	0.703568	-1.30232		FALSE	427.323	267.356	160.539	425.138	335.698	354.284	468.576	257.284	446.978	298.192	252.743	481.619	329.354	328.649	603.424	288.576	483.827	541.496
ENSBTAG00000001481	2522.03	0.312012	0.170029	1.83505	0.0664981	0.703598	1.24144	IGSF9	FALSE	2537.23	2786.37	3043.34	3963.32	3021.28	1627.91	2763.13	2152.4	2465.15	3084.67	2534.56	1279.76	2951.63	2405.71	2218.91	1984.63	1790.67	2785.87
ENSBTAG00000015896	783.826	-0.312666	0.170394	-1.83495	0.0665125	0.703598	-1.242	CC2D1B	FALSE	334.681	876.68	707.753	964.507	875.066	1059.49	784.411	1000.45	693.041	654.46	575.806	513.166	791.03	784.375	918.898	897.91	820.458	856.695
ENSBTAG00000030897	132.907	0.33598	0.183145	1.83451	0.066579	0.703763	1.26223	XRCC2	FALSE	197.804	133.234	171.759	148.004	121.793	72.8749	138.07	86.06	107.23	122.851	188.538	113.569	119.765	147.892	138.682	87.9673	115.197	181.037
ENSBTAG00000005483	1810.91	-0.420196	0.22965	-1.82972	0.0672919	0.703898	-1.33811	ESYT2	FALSE	1211.86	2204.58	880.375	1654.86	1849.41	2928.45	1687.05	2066.34	1982.05	2012.52	527.907	1460.63	1799.38	2141.7	1792.27	2556.41	2271.94	1568.72
ENSBTAG00000005766	50.4239	0.420414	0.229742	1.82993	0.0672597	0.703898	1.33831	IL4I1	FALSE	36.7231	54.1819	89.7638	51.6523	47.0796	33.6346	46.5987	61.8557	30.4758	74.8273	55.0328	31.5471	78.2337	49.2973	55.0492	30.0376	46.0788	35.5609
ENSBTAG00000007755	416.661	0.393845	0.215294	1.82933	0.0673497	0.703898	1.31389		FALSE	369.735	314.432	673.228	426.131	382.778	356.527	536.748	542.358	305.886	425.51	828.549	379.616	451.051	411.907	243.487	259.611	273.913	318.432
ENSBTAG00000010645	5312.5	0.232041	0.126881	1.8288	0.0674289	0.703898	1.1745	BoLA DR-ALPHA	FALSE	4980.15	5692.65	6452.63	4662.61	5759.06	4097.81	5298.44	5305.24	4651.5	4594.62	8060.26	7005.55	3989.92	5684.53	5272.02	4204.19	4875.39	5038.34
ENSBTAG00000010721	825.618	0.385275	0.210535	1.82998	0.0672532	0.703898	1.30611	MCM3	FALSE	1290.32	1348.33	931.299	963.514	1147.31	427.159	791.315	484.088	775.439	672.329	673.642	872.802	673.197	644.152	762.219	624.353	565.745	1213.92
ENSBTAG00000010837	238.8	-0.549908	0.299926	-1.83348	0.0667317	0.703898	-1.46399	HTR4	FALSE	165.254	274.462	135.509	194.689	201.623	668.207	144.974	268.041	291.213	233.416	105.989	300.749	89.8239	278.256	357.82	201.681	152.316	234.379
ENSBTAG00000013918	72.5993	-0.385801	0.210958	-1.8288	0.0674293	0.703898	-1.30658	ADGRL3	FALSE	38.3923	78.164	34.5245	72.5119	65.502	112.115	68.1722	68.1309	59.8228	75.9441	55.0328	59.9394	64.7119	95.3082	84.691	112.641	60.1584	101.025
ENSBTAG00000016698	31.7861	0.547481	0.298862	1.83189	0.0669681	0.703898	1.46153	SLAMF8	FALSE	21.7	42.6349	25.0303	30.7927	33.7745	23.5442	31.0658	21.515	22.5746	10.0514	58.0901	64.1457	35.7364	48.2018	41.2869	21.4554	17.9195	22.6297
ENSBTAG00000016742	133.191	0.380868	0.207974	1.83133	0.0670514	0.703898	1.30212		FALSE	168.592	135.899	185.569	155.95	98.2531	63.9057	136.344	132.676	148.993	127.318	268.03	111.466	110.107	123.791	120.685	86.8945	120.317	102.642
ENSBTAG00000020209	119.899	0.354005	0.193124	1.83305	0.0667955	0.703898	1.2781	TIGD7	FALSE	122.688	94.1521	98.3949	84.4316	156.591	69.5115	103.553	94.1282	110.616	120.617	238.475	148.271	153.57	110.645	122.802	96.5494	115.197	117.998
ENSBTAG00000020294	1585.2	0.28608	0.156315	1.83015	0.067228	0.703898	1.21932	PTPN6	FALSE	2053.99	1404.29	1822.03	1522.75	1701.01	1002.31	1499.79	1324.97	1602.8	1459.69	3030.88	1306.05	1489.34	1439.48	1553.02	1425.71	1372.12	1523.46
ENSBTAG00000020575	64.9297	0.477319	0.260471	1.83253	0.0668732	0.703898	1.39215	IFITM5	FALSE	112.673	24.8704	83.722	66.552	64.4786	42.6038	46.5987	34.9619	38.3769	56.9581	75.4153	88.3318	108.175	61.3478	81.5151	53.6386	46.0788	82.4367
ENSBTAG00000020907	222.858	0.323862	0.177108	1.82862	0.0674573	0.703898	1.25168	PSMC3IP	FALSE	349.704	266.468	265.839	253.295	231.304	182.748	204.517	156.88	197.528	179.809	241.533	313.368	195.101	151.179	238.194	130.878	170.235	282.871
ENSBTAG00000021686	157.429	0.52349	0.286177	1.82926	0.0673612	0.703898	1.43743	MELK	FALSE	220.338	306.438	303.816	166.877	213.905	85.2076	144.974	74.4061	127.547	89.346	191.596	100.951	124.594	102.977	151.385	93.3311	95.9974	240.036
ENSBTAG00000022917	165.449	0.487621	0.266539	1.82945	0.0673315	0.703898	1.40213	FANK1	FALSE	161.081	241.598	293.458	210.582	102.347	75.1173	132.893	222.322	83.5261	265.804	248.667	143.013	141.014	88.7352	107.981	111.568	199.675	148.709
ENSBTAG00000033412	946.287	-0.379415	0.207418	-1.82923	0.0673656	0.703898	-1.30081	B3GLCT	FALSE	691.896	857.139	756.087	829.417	715.405	1433.95	748.168	752.129	1084.71	963.82	795.937	560.486	784.269	1391.28	752.692	1574.83	1612.76	728.191
ENSBTAG00000047743	163.223	-1.77637	0.969357	-1.83252	0.066874	0.703898	-3.42562	KCNIP4	FALSE	78.4538	0	11.2205	134.097	5.11735	560.577	35.3805	67.2344	123.032	211.08	184.462	3.15471	6.76094	151.179	53.9905	714.466	591.344	6.46562
ENSBTAG00000024091	279.205	0.486624	0.266263	1.82761	0.0676083	0.704941	1.40116	MALL	FALSE	141.05	268.245	240.809	291.041	710.288	214.14	208.831	427.611	164.795	274.739	292.489	275.511	407.588	297.975	215.962	268.193	197.115	129.312
ENSBTAG00000003414	135.8	0.395405	0.216705	1.82463	0.0680576	0.705529	1.31531	SAXO2	FALSE	180.277	151.887	224.409	148.004	133.051	84.0865	134.618	188.256	95.9422	174.225	218.093	93.5896	99.4824	97.4992	85.7497	89.04	124.157	122.039
ENSBTAG00000008386	1118.82	-0.249053	0.136475	-1.8249	0.0680167	0.705529	-1.18843	CLPX	FALSE	899.715	1009.03	948.561	1012.19	1039.84	1241.12	1082.99	1260.42	1023.76	1305.57	920.27	961.134	987.097	1239.01	940.07	1629.54	1735.63	902.762
ENSBTAG00000016079	5493.89	0.3393	0.18587	1.82547	0.0679307	0.705529	1.26514	COX4I1	FALSE	8225.97	4466.01	6309.36	4503.68	4541.13	4168.45	4759.97	4181.08	5587.22	4257.34	11191	6917.22	5004.06	5165.27	6115.75	4052.93	4924.03	4519.47
ENSBTAG00000019948	230.241	-0.268513	0.147044	-1.82608	0.0678379	0.705529	-1.20457	AFAP1L1	FALSE	190.292	278.015	145.866	204.623	199.577	336.346	203.654	242.044	243.806	176.458	174.27	200.85	299.413	241.009	229.724	275.702	221.434	281.255
ENSBTAG00000021079	273.842	0.285032	0.156251	1.82419	0.0681239	0.705529	1.21844	C1orf210	FALSE	304.635	304.662	353.013	335.74	275.313	162.567	276.14	337.965	293.47	329.463	351.598	220.829	248.223	253.06	298.536	184.517	186.875	212.557
ENSBTAG00000021301	2255.46	0.29947	0.164081	1.82514	0.0679806	0.705529	1.23069	ACSF2	FALSE	2568.11	2806.8	2900.06	2097.88	2356.03	1219.81	2807.14	2356.79	1380.44	2445.85	3179.67	1921.22	2411.72	1917.12	2114.1	2282.86	2326.98	1505.68
ENSBTAG00000021995	22.9818	1.20909	0.662763	1.82432	0.0681038	0.705529	2.31192	LRTM2	FALSE	5.84231	5.32936	34.5245	18.873	15.352	2.24231	42.284	6.27521	0	25.687	33.6311	9.46412	113.97	44.9154	4.23455	17.1643	21.7594	12.123
ENSBTAG00000033961	95.2534	-0.435037	0.238404	-1.82479	0.0680334	0.705529	-1.35195		FALSE	87.6346	102.146	37.977	73.5052	82.901	169.294	86.2939	129.987	98.1997	121.734	43.8224	58.8879	76.302	139.128	88.9256	125.514	98.5574	93.7515
ENSBTAG00000046440	66.6744	0.390895	0.214076	1.82597	0.0678549	0.705529	1.31121	TRAM1L1	FALSE	55.9192	54.1819	81.9957	87.4116	57.3143	28.0288	56.954	34.9619	62.0802	81.5283	80.5109	94.6412	93.6873	59.1568	56.1078	62.2207	58.8784	94.5597
ENSBTAG00000011910	322.254	0.488323	0.267832	1.82324	0.0682667	0.705951	1.40281	STK33	FALSE	440.677	306.438	680.133	491.69	239.492	140.144	285.633	307.485	240.42	433.328	439.243	311.264	208.623	143.51	249.839	172.716	296.952	412.992
ENSBTAG00000030190	22938.4	-0.46646	0.255803	-1.82351	0.0682257	0.705951	-1.38172	COL6A3	FALSE	26214.4	23854.2	11497.5	15006	13156.7	28093.9	19915.8	15564.3	30605.6	17144.4	7179.74	32130.7	20527.2	29402	40787.2	26408.4	24376.9	31026.1
ENSBTAG00000000355	142.541	0.253653	0.139255	1.82151	0.0685299	0.70711	1.19222	OXLD1	FALSE	171.096	137.675	157.087	144.03	123.84	100.904	158.781	127.297	144.478	145.187	209.94	127.24	188.34	131.46	160.913	116.932	104.957	115.573
ENSBTAG00000011273	249.923	0.533495	0.292889	1.82149	0.0685323	0.70711	1.44743	LRRC23	FALSE	360.554	356.179	535.993	319.847	185.248	146.871	188.984	303.9	167.052	438.912	293.508	155.632	141.98	109.55	209.61	101.913	229.114	253.776
ENSBTAG00000015146	1467.2	-0.140791	0.077272	-1.82202	0.0684521	0.70711	-1.10251	TOX4	FALSE	1258.6	1480.67	1206.63	1411.5	1446.16	1826.36	1517.91	1465.71	1347.71	1463.04	1283.08	1478.51	1316.45	1689.26	1559.37	1452.53	1635.8	1570.34
ENSBTAG00000003496	494.038	0.304988	0.167521	1.82059	0.0686686	0.707406	1.23541	AIG1	FALSE	661.85	318.874	689.627	493.677	413.482	465.279	415.074	424.921	430.047	403.174	912.117	523.681	524.456	455.727	420.279	411.944	486.387	442.087
ENSBTAG00000006877	46.3769	-0.695471	0.382065	-1.82029	0.0687145	0.707406	-1.61941	MMP16	FALSE	35.0538	14.2116	30.209	37.7459	18.4224	61.6634	18.9847	17.0327	31.6045	34.6216	32.612	29.4439	58.9168	72.3028	106.922	111.568	65.2782	58.1906
ENSBTAG00000019692	1476.05	-0.142102	0.0780564	-1.8205	0.068683	0.707406	-1.10351	BCL2L2	FALSE	1207.69	1310.13	1404.28	1498.91	1365.31	1688.46	1365.17	1623.49	1518.14	1528.93	1452.25	1235.59	1486.44	1620.24	1440.81	1716.43	1740.75	1365.86
ENSBTAG00000000251	2152.13	0.281839	0.155154	1.81652	0.0692912	0.708784	1.21574	ALAD	FALSE	2180.85	1619.24	2616.96	2388.92	2259.82	1488.89	2033.08	2695.65	1577.97	2818.87	3502.73	1751.91	2370.19	1855.77	1668.41	1749.69	2154.18	2005.15
ENSBTAG00000001911	27.5039	0.607337	0.334469	1.81582	0.0693979	0.708784	1.52344		FALSE	31.7154	78.164	10.3574	16.8863	42.9857	15.6961	21.5735	13.4469	20.3172	34.6216	17.3251	37.8565	24.1462	30.6739	23.29	21.4554	23.0394	31.5199
ENSBTAG00000002048	856.866	-0.666514	0.366606	-1.81806	0.0690542	0.708784	-1.58723	PTPN11	FALSE	485.746	1170.68	284.827	667.507	680.607	2438.51	1039.84	1315.11	695.299	825.334	86.6256	596.24	778.474	1219.29	623.538	788.487	908.776	818.709
ENSBTAG00000007211	29.3663	0.411165	0.226422	1.81592	0.0693824	0.708784	1.32976	ASB12	FALSE	23.3692	25.7586	34.5245	36.7526	25.5867	19.0596	39.6952	16.1363	23.7034	30.1543	41.7841	30.4955	51.19	30.6739	19.0555	23.601	31.9991	25.0543
ENSBTAG00000008220	110.512	0.430967	0.237299	1.81613	0.0693497	0.708784	1.34814	C15H11orf71	FALSE	162.75	79.0522	185.569	124.164	80.8541	88.5711	76.8016	88.7494	117.388	118.383	231.341	75.713	128.458	61.3478	101.629	83.6762	93.4375	91.3269
ENSBTAG00000009657	408.677	-0.322434	0.177579	-1.81573	0.0694123	0.708784	-1.25044	MTMR1	FALSE	292.95	474.313	258.934	382.426	439.068	554.971	455.632	479.605	356.679	462.366	172.232	357.533	400.827	437.103	364.171	563.205	492.787	411.375
ENSBTAG00000011196	1185.52	0.319643	0.175841	1.81779	0.0690958	0.708784	1.24802	C1QB	FALSE	711.092	1397.18	1701.2	1116.48	1377.59	787.049	1262.48	1459.43	1096	1093.37	1888.44	1275.55	1113.62	1331.03	1040.64	741.285	848.617	1098.35
ENSBTAG00000012984	74.168	-0.402978	0.221638	-1.81818	0.0690362	0.708784	-1.32223		FALSE	67.6038	77.2758	41.4294	73.5052	60.3847	71.7538	94.0603	71.7167	79.0112	109.449	54.0136	26.2892	50.2241	88.7352	84.691	112.641	101.117	71.1218
ENSBTAG00000017765	1780.49	0.217917	0.119955	1.81665	0.0692703	0.708784	1.16305		FALSE	1892.91	1493.11	2186.27	2076.02	1824.85	1207.48	1939.89	1469.3	1606.19	1886.32	2127.93	1349.16	1880.51	2270.96	1437.63	1803.33	1950.67	1646.31
ENSBTAG00000018040	1145.1	0.427964	0.235527	1.81705	0.0692096	0.708784	1.34533		FALSE	1907.1	1111.17	1216.99	926.761	1039.84	806.109	739.539	815.778	1506.86	779.544	2028.06	2006.39	834.493	1074.68	1491.62	689.792	733.42	903.571
ENSBTAG00000021875	226.883	-0.465149	0.255797	-1.81843	0.068998	0.708784	-1.38046	SLC41A2	FALSE	179.442	182.975	169.17	165.883	204.694	531.427	302.892	251.905	340.877	149.655	88.6639	256.583	242.428	301.262	221.255	150.188	158.716	185.887
ENSBTAG00000001051	19.2498	0.654403	0.362132	1.80708	0.0707493	0.70974	1.57396	OSCAR	FALSE	12.5192	19.541	21.5778	34.766	21.4929	6.72692	14.67	19.7221	12.416	8.9346	23.4399	17.8767	13.5219	55.8703	13.7623	11.8005	28.1592	9.69843
ENSBTAG00000003692	3878.53	0.369134	0.204175	1.80793	0.070617	0.70974	1.29158	UCP2	FALSE	4047.05	5033.58	8234.96	4322.9	3245.42	2485.6	3896.17	3671	3365.88	2811.05	5237.28	2400.73	3139.97	4637.24	3454.34	2530.67	4030.61	3269.18
ENSBTAG00000004011	370.022	0.292343	0.161668	1.80829	0.0705613	0.70974	1.22463	GALK2	FALSE	545.004	362.397	533.404	309.914	330.581	179.384	357.257	320.932	384.897	396.473	450.453	350.172	368.954	381.233	383.227	249.956	360.95	395.211
ENSBTAG00000004054	3716.35	-0.162512	0.0897667	-1.81039	0.0702357	0.70974	-1.11923	PAPOLA	FALSE	3099.76	3911.75	2913.01	3425.94	3872.81	4597.85	3790.03	4306.59	3853.49	4104.33	2775.08	3901.32	3535.01	3756.46	3614.19	3634.55	3742.62	4059.6
ENSBTAG00000004064	939.538	0.195302	0.107888	1.81023	0.07026	0.70974	1.14496	BPNT1	FALSE	979.838	866.021	1138.45	956.561	1038.82	648.026	837.051	805.916	925.56	959.353	1142.44	1040	871.195	962.941	1133.8	681.21	958.694	965.802
ENSBTAG00000004489	1093.51	-0.317029	0.175346	-1.80803	0.0706026	0.70974	-1.24576	APPBP2	FALSE	890.535	1181.34	686.175	942.654	1021.42	1237.75	940.603	1552.67	1029.4	1341.31	571.729	985.32	908.864	1328.84	961.243	1433.22	1670.36	999.747
ENSBTAG00000005370	214.962	-0.726749	0.401568	-1.80978	0.0703303	0.70974	-1.65491	TMTC1	FALSE	81.7923	245.151	81.1326	164.89	117.699	412.584	148.425	279.695	141.091	295.959	63.1858	107.26	175.784	331.935	82.5738	453.782	577.264	109.107
ENSBTAG00000006812	35.988	-0.541236	0.298994	-1.81019	0.0702666	0.70974	-1.45522	FAM181B	FALSE	25.8731	12.4352	66.4597	25.8261	30.7041	31.3923	37.1064	55.5804	40.6343	29.0375	37.7076	34.7018	19.317	16.4324	40.2282	45.0564	74.238	25.0543
ENSBTAG00000006846	1181.29	0.359107	0.198059	1.81313	0.0698112	0.70974	1.28263		FALSE	720.273	1561.5	1127.23	1227.74	1122.75	926.072	1347.91	1099.96	732.547	846.554	1646.91	1373.35	1272.99	2196.47	755.867	1084.57	1360.6	859.928
ENSBTAG00000008338	473.784	-0.540894	0.299113	-1.80833	0.0705558	0.70974	-1.45487	PLCB1	FALSE	221.173	508.954	285.69	487.717	422.693	867.772	480.657	414.164	407.472	450.081	163.06	237.655	454.915	708.786	246.663	908.637	887.016	375.006
ENSBTAG00000008996	1058.12	0.310002	0.17155	1.80707	0.0707515	0.70974	1.23971	SFI1	FALSE	869.669	1080.97	1307.62	1425.4	1392.94	723.144	1399.69	1021.96	593.713	1299.98	1145.5	714.015	1385.99	955.273	789.744	1104.95	943.335	892.256
ENSBTAG00000009341	204.416	0.538598	0.297627	1.80964	0.0703519	0.70974	1.45256	CCDC146	FALSE	193.631	330.42	466.944	271.175	196.506	73.9961	171.725	297.624	143.349	316.062	251.724	103.054	136.185	107.359	146.092	120.15	174.075	179.421
ENSBTAG00000009357	204.893	0.474922	0.262553	1.80887	0.0704719	0.70974	1.38984	IL34	FALSE	291.281	294.003	249.44	137.077	193.436	98.6615	204.517	126.401	258.48	106.098	416.822	180.87	293.618	177.47	255.132	157.697	133.116	113.957
ENSBTAG00000011344	215.259	-0.24891	0.137303	-1.81286	0.0698536	0.70974	-1.18831		FALSE	168.592	234.492	186.432	205.616	276.337	191.717	264.059	194.532	212.202	156.356	140.639	216.623	199.931	201.571	225.49	306.813	241.914	251.351
ENSBTAG00000011442	175.666	0.414928	0.229378	1.80893	0.0704622	0.70974	1.33323	SPAG8	FALSE	191.962	143.005	223.546	220.516	140.215	135.66	187.258	208.875	132.062	364.085	264.973	166.148	151.638	110.645	83.6324	118.005	185.595	134.162
ENSBTAG00000011766	183.192	-0.773537	0.428119	-1.80683	0.0707892	0.70974	-1.70946	C7	FALSE	134.373	86.158	75.0908	99.3313	166.826	196.202	67.3092	89.6459	287.827	166.407	235.418	58.8879	111.073	258.537	119.626	326.123	747.5	71.1218
ENSBTAG00000011808	458.942	0.546126	0.301537	1.81114	0.0701193	0.70974	1.46016	MSTN	FALSE	235.362	762.987	347.835	653.6	571.096	199.565	617.001	517.257	150.121	976.105	311.852	338.605	648.084	492.973	388.52	242.446	316.152	491.387
ENSBTAG00000013900	669.815	0.334183	0.184595	1.81036	0.0702406	0.70974	1.26066	TRIM21	FALSE	478.235	776.311	790.612	807.564	805.47	464.157	673.092	874.047	487.612	885.642	428.033	547.867	821.937	1036.34	432.983	498.839	559.345	688.589
ENSBTAG00000013951	977.054	-0.154742	0.0855435	-1.80893	0.070462	0.70974	-1.11322	CHFR	FALSE	969.823	975.273	799.243	960.534	979.46	1172.73	1106.29	1097.27	1024.89	842.086	762.306	1111.51	912.727	991.424	1086.16	938.675	851.177	1005.4
ENSBTAG00000014315	46.6037	0.782065	0.43218	1.80958	0.0703607	0.70974	1.71959	PBLD	FALSE	30.0462	39.9702	155.36	32.7793	29.6806	16.8173	41.4211	48.4088	13.5448	61.4254	133.505	28.3924	47.3266	14.2415	17.9968	50.4203	37.119	40.4101
ENSBTAG00000014805	2079.22	0.211872	0.116748	1.81478	0.0695572	0.70974	1.15819	ENOPH1	FALSE	2391.17	1743.59	2642.85	1938.95	1986.55	1616.7	1850.14	2030.48	1958.35	2215.78	2665.01	2438.59	2431.04	1682.68	2525.91	1635.98	1729.23	1942.92
ENSBTAG00000017752	218.388	0.635915	0.351529	1.809	0.0704516	0.70974	1.55392	DYNLRB2	FALSE	260.4	162.546	479.891	229.455	155.567	79.6019	219.186	232.183	169.31	307.127	665.489	102.002	143.911	88.7352	114.333	154.479	203.515	163.257
ENSBTAG00000017810	525.334	0.512119	0.283262	1.80794	0.0706162	0.70974	1.42614	EFHC1	FALSE	658.511	523.166	1036.6	716.179	412.458	245.533	525.53	656.208	353.293	765.025	958.997	331.244	419.178	236.627	237.135	317.54	596.464	466.333
ENSBTAG00000018263	3486.26	-0.125513	0.069457	-1.80706	0.0707535	0.70974	-1.0909	WAC	FALSE	3428.6	3484.51	2990.69	3170.66	3645.6	4129.21	3455.21	3598.39	3755.29	3521.35	2722.08	3840.33	3197.92	3506.68	3661.83	3387.81	3693.98	3562.56
ENSBTAG00000021844	23.2702	-0.976064	0.539328	-1.80978	0.0703302	0.70974	-1.96709	COCH	FALSE	16.6923	4.44114	33.6614	15.893	0	13.4538	18.1217	13.4469	42.8918	30.1543	14.2678	10.5157	14.4877	23.0054	21.1728	22.5282	16.6396	107.491
ENSBTAG00000000336	56.4708	0.804239	0.446449	1.80141	0.071638	0.71259	1.74622		FALSE	31.7154	34.6409	41.4294	65.5587	262.008	45.9673	49.1875	45.7194	13.5448	16.7524	36.6885	41.0112	40.5656	127.078	32.8178	50.4203	40.9589	40.4101
ENSBTAG00000001703	221.356	-0.963146	0.534577	-1.8017	0.0715929	0.71259	-1.94956	SYT13	FALSE	277.092	56.8465	37.1139	141.05	352.073	119.963	77.6645	86.9565	933.461	318.295	57.071	104.105	21.2487	191.712	519.791	273.557	202.235	214.174
ENSBTAG00000002344	1035.95	0.161834	0.0901628	1.79491	0.0726677	0.71259	1.11871	ORAI3	FALSE	1129.23	1136.04	1126.36	1115.49	897.583	885.711	1203.8	866.876	968.452	939.25	1295.31	1071.55	1182.2	978.278	874.435	1074.92	1006.05	895.489
ENSBTAG00000003550	798.438	0.168038	0.0935387	1.79645	0.0724231	0.71259	1.12353	C11orf54	FALSE	842.127	671.5	958.055	809.55	775.79	642.421	774.919	767.369	822.845	957.119	1053.78	742.408	808.415	775.611	824.679	743.431	742.38	659.493
ENSBTAG00000004145	721.656	-0.609602	0.339486	-1.79566	0.0725486	0.71259	-1.52584	ANO4	FALSE	346.365	540.042	493.701	510.563	320.346	596.453	604.92	475.123	369.095	779.544	838.74	823.378	611.382	584.995	688.115	2351.52	1656.28	399.252
ENSBTAG00000004625	1465.06	0.210625	0.116855	1.80245	0.0714742	0.71259	1.15719	PYGB	FALSE	1284.47	1624.57	1255.83	1530.7	1685.65	1140.21	1575.73	1468.4	1102.77	1427.3	1941.43	1414.36	1888.23	1539.17	1256.6	1390.31	1720.27	1125.02
ENSBTAG00000005301	40.1086	-0.8367	0.466062	-1.79526	0.0726129	0.71259	-1.78596	KLHL32	FALSE	15.0231	43.5231	29.3458	31.786	7.16429	108.752	18.1217	54.684	30.4758	59.1917	41.7841	8.41255	20.2828	40.5334	7.41047	69.7302	98.5574	37.1773
ENSBTAG00000007502	457.275	0.716903	0.399184	1.79592	0.0725068	0.71259	1.64365		FALSE	742.808	858.027	533.404	516.523	506.617	208.534	274.415	803.227	119.646	461.249	275.164	981.114	249.189	413.002	666.942	69.7302	140.796	410.567
ENSBTAG00000007626	145.082	0.278822	0.154996	1.7989	0.0720338	0.71259	1.2132	IL2RG	FALSE	155.238	148.334	134.646	157.937	143.286	99.7826	121.674	137.158	106.101	111.683	196.691	197.695	126.526	201.571	190.555	133.024	142.076	107.491
ENSBTAG00000008513	20.4549	0.513718	0.284814	1.80369	0.0712792	0.71259	1.42772	C1orf186	FALSE	15.0231	29.3115	22.4409	17.8796	45.0327	32.5134	13.807	16.1363	12.416	17.8692	26.4973	22.0829	14.4877	25.1964	15.8796	17.1643	11.5197	12.9312
ENSBTAG00000010559	555.016	0.293876	0.163302	1.79958	0.071927	0.71259	1.22593	DHRS7B	FALSE	745.311	572.906	759.539	578.108	477.96	329.619	614.413	491.259	586.94	508.156	891.734	607.807	493.549	410.811	549.433	424.818	403.189	544.729
ENSBTAG00000010659	3155.5	-0.242725	0.135161	-1.79582	0.0725227	0.71259	-1.18323	CUX1	FALSE	3027.15	2701.1	2528.92	2727.64	2778.72	3976.73	2536.18	2877.63	3564.53	3502.36	2864.76	2305.04	2539.22	4202.32	3284.95	4052.93	4433.8	2894.98
ENSBTAG00000010663	1514.17	0.195008	0.108113	1.80374	0.071272	0.71259	1.14473	ADAM15	FALSE	1233.56	1715.17	1892.81	1623.07	1695.89	1726.58	1558.47	1466.61	1375.92	1924.29	1350.34	1371.25	1636.15	1601.62	1226.96	1498.66	1136.61	1221.19
ENSBTAG00000010802	24.1411	0.649305	0.361317	1.79705	0.0723272	0.71259	1.56841	KCNK7	FALSE	30.8808	42.6349	33.6614	25.8261	18.4224	21.3019	27.614	25.1008	16.931	17.8692	54.0136	30.4955	14.4877	19.7189	28.5832	17.1643	2.55993	7.27382
ENSBTAG00000012777	1572.26	-0.432258	0.239916	-1.8017	0.0715922	0.71259	-1.34934	SRF	FALSE	1500.64	1007.25	873.47	1221.78	1131.96	2768.13	1134.76	958.315	2336.47	1325.67	1294.29	2798.22	966.814	1488.78	2023.06	2171.29	2023.63	1276.15
ENSBTAG00000012994	220.579	-0.455488	0.2536	-1.79609	0.0724802	0.71259	-1.37125	LOX	FALSE	228.685	255.809	186.432	219.522	133.051	275.804	197.613	216.047	481.968	122.851	75.4153	164.045	228.906	278.256	280.539	189.881	144.636	290.953
ENSBTAG00000013493	372.945	-0.318053	0.176954	-1.79737	0.0722764	0.71259	-1.24665	BNIP2	FALSE	319.658	472.537	211.463	261.241	354.12	612.15	355.531	474.227	347.649	394.239	216.055	354.379	321.628	455.727	371.582	466.656	390.39	333.788
ENSBTAG00000013669	310.614	0.476487	0.265484	1.79479	0.0726875	0.71259	1.39135	KIF22	FALSE	392.269	624.424	561.023	358.586	303.97	188.354	358.12	150.605	240.42	221.131	450.453	141.962	246.291	249.773	240.311	195.244	277.753	390.362
ENSBTAG00000014041	1809.24	-0.358611	0.199763	-1.79518	0.0726248	0.71259	-1.28219	G3BP2	FALSE	1226.05	1985.19	1094.43	1667.77	1735.8	2721.04	1700.85	2000	1883.85	2102.98	669.565	1513.21	1752.05	2329.03	1546.67	2231.36	2579.13	1827.35
ENSBTAG00000014691	2878.9	-0.183022	0.101834	-1.79725	0.0722966	0.71259	-1.13526	ARFGEF1	FALSE	2516.37	3045.73	2329.54	2510.1	2683.54	3992.43	2583.64	3471.99	3211.24	3188.54	2441.82	2774.04	2538.25	3127.64	2710.11	2888.97	3258.79	2547.45
ENSBTAG00000015569	187.656	0.453528	0.251965	1.79997	0.0718658	0.71259	1.36938	ENKUR	FALSE	217.835	236.268	413.431	196.676	126.91	137.902	144.111	230.39	161.409	268.038	281.279	169.303	139.082	83.2577	113.274	118.005	167.675	172.955
ENSBTAG00000016177	212.219	0.602801	0.335438	1.79706	0.0723267	0.71259	1.51866	FGL1	FALSE	235.362	107.475	352.15	165.883	337.745	210.777	151.014	135.365	134.319	123.968	752.114	162.993	137.151	127.078	184.203	203.827	127.997	170.531
ENSBTAG00000016445	3271.88	-0.181647	0.100742	-1.80308	0.0713753	0.71259	-1.13418	YME1L1	FALSE	3578.83	2739.29	2798.21	2653.14	2718.33	4041.76	2827.85	3059.61	4073.59	3119.29	3186.8	3932.87	2835.73	3312.78	3693.59	3295.55	3747.74	3278.88
ENSBTAG00000016456	4959.54	-0.225471	0.125641	-1.79457	0.0727227	0.71259	-1.16916	CDC42BPB	FALSE	4350.85	5064.67	3601.77	4692.41	5507.29	7639.54	4928.24	5454.06	4924.66	4787.83	3059.41	5528.1	4553.01	4982.32	5327.07	5244.78	4747.39	4878.31
ENSBTAG00000017662	2935.98	-0.441554	0.244924	-1.80283	0.0714157	0.71259	-1.35807	EEF2K	FALSE	1743.51	3239.36	1765.93	3082.25	3285.34	3730.08	2595.72	4755.71	2320.67	3717.91	1056.83	1520.57	2777.78	3139.69	2044.23	4587.17	4344.2	3140.68
ENSBTAG00000018796	537.2	0.17741	0.0986786	1.79786	0.0722	0.71259	1.13085	RABGGTA	FALSE	605.096	503.625	628.346	581.088	557.791	401.373	524.667	480.502	586.94	557.296	716.445	485.825	519.627	508.31	585.427	437.691	472.307	517.25
ENSBTAG00000019287	82.3346	0.648276	0.359751	1.80201	0.0715436	0.71259	1.56729	FAM81B	FALSE	141.885	87.0463	163.128	99.3313	50.15	31.3923	54.3652	112.057	47.4067	146.304	179.366	50.4753	39.5998	24.1009	55.0492	49.3475	74.238	76.7793
ENSBTAG00000019550	288.316	0.263738	0.146597	1.79907	0.0720073	0.71259	1.20059	TBC1D2	FALSE	217.835	324.203	372.865	343.686	418.599	191.717	312.384	283.281	311.53	348.45	262.934	217.675	282.028	326.458	241.369	237.083	277.753	219.831
ENSBTAG00000031383	32.339	0.682364	0.378869	1.80106	0.0716941	0.71259	1.60477	SMIM24	FALSE	34.2192	15.9881	22.4409	41.7192	15.352	15.6961	54.3652	17.9292	21.4459	35.7384	62.1666	91.4865	48.2924	21.9099	30.7005	19.3099	11.5197	21.8215
ENSBTAG00000039435	679.27	-0.275528	0.153394	-1.79621	0.0724615	0.71259	-1.21044	LEMD3	FALSE	584.231	732.787	466.081	595.988	774.766	774.717	630.808	779.023	843.163	713.651	289.432	633.044	691.548	730.696	773.864	710.175	696.301	806.586
ENSBTAG00000046924	985.793	0.412103	0.229549	1.79527	0.0726107	0.71259	1.33062	SEMA3G	FALSE	585.9	1982.52	950.287	1176.08	1155.5	1049.4	1065.73	966.383	535.019	1021.9	476.951	1059.98	1306.79	1366.08	590.72	888.255	849.897	716.876
ENSBTAG00000046939	837.723	-0.233273	0.129951	-1.79509	0.0726396	0.71259	-1.1755	C9orf69	FALSE	868	599.553	593.822	689.359	715.405	904.771	849.132	681.309	1141.15	797.413	729.694	1108.35	816.142	852.296	957.009	946.185	1040.61	788.806
ENSBTAG00000009151	136.517	-0.357412	0.19924	-1.79388	0.0728331	0.712616	-1.28113	PYGO1	FALSE	100.154	164.322	92.3531	95.3581	150.45	196.202	107.867	183.774	133.19	174.225	51.9754	118.827	130.39	135.842	136.564	154.479	159.996	171.339
ENSBTAG00000009435	2694.48	-0.155588	0.0867625	-1.79326	0.0729316	0.712616	-1.11388	SMG5	FALSE	2720.01	2913.38	2017.1	2502.16	2830.92	3165.02	2894.3	2611.38	2847.79	2733.99	1941.43	2662.57	2509.27	2816.52	2989.59	2881.46	2627.77	2835.98
ENSBTAG00000020035	2174.95	-0.694393	0.38717	-1.79351	0.0728916	0.712616	-1.6182	RCAN1	FALSE	2620.69	1163.58	2277.76	1126.42	1064.41	7044.2	859.487	4375.62	2566.74	1227.39	1383.97	2677.29	782.337	2737.65	3370.7	720.902	1283.81	1866.14
ENSBTAG00000031277	208.434	-0.50522	0.281593	-1.79415	0.0727897	0.712616	-1.41934	FOXL2	FALSE	227.85	106.587	156.223	142.044	271.219	184.99	260.608	160.466	228.004	146.304	98.8551	314.419	202.828	90.9262	488.032	179.153	158.716	334.596
ENSBTAG00000003502	1004.9	-0.671418	0.374823	-1.79129	0.073246	0.712666	-1.59264		FALSE	1004.88	1123.61	677.544	465.864	233.351	679.419	782.686	969.968	1401.88	1167.08	395.421	606.755	691.548	1588.47	2640.24	581.442	536.306	2541.8
ENSBTAG00000004321	501.024	0.360142	0.200887	1.79276	0.0730112	0.712666	1.28355	SFXN2	FALSE	724.446	647.518	617.989	479.77	572.119	242.169	406.444	338.861	681.754	479.118	401.535	756.078	490.651	386.71	512.381	342.214	327.671	611.001
ENSBTAG00000009305	1676.01	-0.144944	0.0809142	-1.79133	0.0732406	0.712666	-1.10569	ANKRD27	FALSE	1470.59	1565.06	1588.99	1650.89	1639.6	1816.27	1997.7	1753.47	1581.35	1729.96	1638.75	1544.75	1759.78	1418.67	1443.98	2017.88	2026.19	1524.27
ENSBTAG00000014099	767.628	-0.305679	0.170628	-1.7915	0.0732135	0.712666	-1.236	YTHDC2	FALSE	569.208	872.239	483.343	642.674	693.912	1047.16	734.361	1000.45	869.123	854.371	348.541	800.244	738.874	944.318	726.226	761.668	983.014	747.588
ENSBTAG00000018913	839.729	0.238881	0.133344	1.79146	0.073219	0.712666	1.18008	DALRD3	FALSE	1098.35	673.276	1006.39	881.069	843.339	745.567	768.879	727.028	820.588	786.245	1223.97	1029.49	832.562	633.197	997.237	716.611	623.343	707.986
ENSBTAG00000020394	97.9794	0.481165	0.268605	1.79135	0.0732375	0.712666	1.39587	TNFAIP8L2	FALSE	93.4769	114.581	162.265	78.4718	79.8306	58.3	78.5274	99.5069	84.6549	60.3086	249.686	100.951	91.7556	89.8307	111.157	36.4742	85.7577	88.0941
ENSBTAG00000000182	10065.7	0.286868	0.161239	1.77915	0.0752148	0.713722	1.21999	SPINT2	FALSE	13968.1	8392.86	14349.3	10587.7	8707.68	7299.83	8129.75	10045.7	11022.1	10017.9	16044.1	9622.91	8621.17	9114.53	11906.5	6674.78	7567.16	9110.06
ENSBTAG00000000672	1944.15	-0.375494	0.21044	-1.78433	0.0743702	0.713722	-1.29728	FAM105A	FALSE	2050.65	1924.79	1672.71	1258.53	1322.32	1879.05	1200.35	1663.83	2589.31	1492.08	1678.5	2424.92	1270.09	2078.16	3514.68	1574.83	1902.03	3497.9
ENSBTAG00000001305	567.315	-1.34145	0.7502	-1.78812	0.0737568	0.713722	-2.53405	ATP2B2	FALSE	338.854	86.158	30.209	245.348	23.5398	923.83	92.3345	127.297	669.338	829.801	649.183	86.2287	36.7022	1047.29	698.701	1555.52	2484.41	286.912
ENSBTAG00000002044	452.325	0.365131	0.205349	1.7781	0.0753878	0.713722	1.288	SIRT3	FALSE	377.246	385.491	569.655	481.757	374.59	312.802	427.155	510.085	300.243	518.207	937.595	273.408	618.143	486.4	311.24	401.217	510.706	345.911
ENSBTAG00000002518	20.1138	-1.14222	0.638981	-1.78757	0.0738456	0.713722	-2.20721	NKX6-1	FALSE	17.5269	15.0999	11.2205	1.98663	4.09388	19.0596	8.62939	5.37875	24.8321	1.11683	11.2104	29.4439	34.7706	4.38199	87.8669	8.58217	8.95976	67.889
ENSBTAG00000002863	1245.2	0.288855	0.162015	1.7829	0.0746033	0.713722	1.22167	ACAA2	FALSE	1445.55	832.269	1750.39	1242.64	1134	993.342	1187.4	1291.8	1084.71	1007.38	2270.61	1393.33	1283.61	1184.23	1226.96	1084.57	1111.01	889.831
ENSBTAG00000003636	1575.41	0.302221	0.169536	1.78264	0.0746446	0.713722	1.23304	LIPA	FALSE	1508.98	1444.26	2338.17	1831.67	1877.04	900.286	1630.09	1604.66	1012.47	1724.38	1674.42	1177.76	1895	1727.6	1162.38	1044.88	2023.63	1779.66
ENSBTAG00000003986	1666.94	0.260952	0.146301	1.78366	0.0744794	0.713722	1.19827	CXXC5	FALSE	1972.2	1552.62	1893.67	1662.81	1865.78	1108.82	1674.1	1290.9	1261.92	1656.25	1820.16	2690.96	1660.29	1219.29	1883.32	1615.59	1276.13	1900.08
ENSBTAG00000005100	1653.21	-0.229993	0.129389	-1.77753	0.0754809	0.713722	-1.17283	TMEM30A	FALSE	1377.12	1862.61	1418.09	1574.4	1487.1	1929.5	1619.74	1912.15	1559.91	1920.94	900.907	1292.38	1637.11	1882.06	2022	1927.77	1841.87	1592.16
ENSBTAG00000005251	51.0111	0.426918	0.240288	1.77669	0.0756186	0.713722	1.34436		FALSE	32.55	103.034	62.1441	51.6523	56.2908	35.8769	55.2281	45.7194	46.278	62.5422	49.9371	31.5471	39.5998	86.5442	31.7591	32.1831	52.4786	42.8347
ENSBTAG00000005937	100.586	0.610359	0.342896	1.78001	0.0750743	0.713722	1.52664	TTLL9	FALSE	147.727	159.881	158.813	120.191	81.8775	38.1192	78.5274	137.158	73.3676	158.589	215.035	49.4237	56.0192	40.5334	79.3978	28.9648	103.677	83.2449
ENSBTAG00000006262	1304.18	-0.73837	0.41381	-1.78432	0.0743715	0.713722	-1.66829	LIMS2	FALSE	1631.67	440.561	570.518	738.032	448.28	3432.97	666.189	611.385	2370.34	1150.33	2546.79	575.208	588.202	1364.99	1268.25	2011.45	2609.85	450.169
ENSBTAG00000006546	74.1999	0.744229	0.419116	1.77571	0.0757807	0.713722	1.67508		FALSE	74.2808	50.6289	248.577	118.204	99.2765	121.085	32.7917	81.5778	27.0896	60.3086	76.4344	94.6412	63.746	17.5279	12.7037	47.2019	53.7586	55.766
ENSBTAG00000007131	52.4975	-1.28134	0.720808	-1.77765	0.0754615	0.713722	-2.43065	GADL1	FALSE	4.17308	7.10582	12.0836	22.8462	12.2816	56.0577	14.67	24.2044	73.3676	100.514	69.3005	1.05157	10.6243	81.0667	13.7623	200.608	229.114	12.123
ENSBTAG00000007153	1246.09	0.362145	0.203887	1.7762	0.0757	0.713722	1.28534	C1QA	FALSE	802.9	1557.95	1947.18	1154.23	1349.96	765.748	1204.66	1605.56	1312.71	1082.2	2174.81	1451.17	991.927	1313.5	1126.39	649.027	910.056	1029.65
ENSBTAG00000008060	384.584	0.210342	0.117756	1.78624	0.0740596	0.713722	1.15696	SNRNP35	FALSE	489.919	305.55	422.925	354.613	384.824	302.711	310.658	369.341	360.065	380.837	582.94	397.493	394.066	377.946	396.989	362.597	405.749	323.281
ENSBTAG00000008196	147.344	0.295305	0.166052	1.77839	0.0753405	0.713722	1.22714	SWSAP1	FALSE	191.962	108.364	157.087	117.211	150.45	95.298	113.045	122.815	185.112	151.888	221.15	185.076	183.511	139.128	157.737	113.714	107.517	151.134
ENSBTAG00000009097	220.689	0.441351	0.248315	1.77738	0.0755053	0.713722	1.35788	FANCI	FALSE	191.127	500.072	291.732	290.048	260.985	117.721	242.486	175.706	128.675	220.015	147.773	104.105	242.428	251.964	168.323	170.571	197.115	271.556
ENSBTAG00000009839	1442.29	0.228993	0.128456	1.78265	0.0746431	0.713722	1.17202	GSTK1	FALSE	1181.82	1358.1	1760.75	1745.25	1729.66	1208.6	1452.33	1599.28	1188.55	1385.98	2023.98	1072.6	1706.65	1464.68	1165.56	1438.59	1416.92	1061.98
ENSBTAG00000009876	28.5857	-1.28171	0.717512	-1.78633	0.0740464	0.713722	-2.43127		FALSE	28.3769	1.77645	0.863113	5.95988	31.7275	21.3019	12.9441	22.4115	44.0205	7.81778	9.17213	32.5986	11.5902	44.9154	210.669	6.43663	17.9195	4.04101
ENSBTAG00000011401	1137.38	-0.300382	0.168644	-1.78116	0.074887	0.713722	-1.23147	PDZD8	FALSE	927.258	1101.4	752.635	1021.13	1103.3	1529.25	986.339	1339.31	1013.6	1176.02	665.489	1051.57	1168.68	1345.27	950.657	2026.47	1304.28	1010.25
ENSBTAG00000011444	508.403	0.396852	0.222297	1.78524	0.0742227	0.713722	1.31663	HINT2	FALSE	873.008	344.632	727.604	570.162	380.731	356.527	393.5	396.235	529.375	499.221	1026.26	566.796	367.022	336.317	381.11	361.524	540.145	501.086
ENSBTAG00000012088	22455.6	0.258197	0.14538	1.77601	0.0757309	0.713722	1.19598	FBLN1	FALSE	19334.7	38908.8	27047.4	21190.4	23267.6	18417.2	25601.7	23925.6	21475.2	18945.8	22701	23353.2	25328.4	22118.1	22707.8	15090.7	16219.7	18566.8
ENSBTAG00000013108	42.4007	-0.684015	0.385132	-1.77606	0.0757238	0.713722	-1.60661	HK2	FALSE	30.8808	54.1819	15.536	24.8328	34.798	121.085	25.0252	97.714	45.1493	18.986	13.2486	63.0941	27.0438	51.4883	37.0523	20.3827	35.839	46.8758
ENSBTAG00000013824	1251.85	-0.282475	0.158504	-1.78213	0.0747274	0.713722	-1.21628	WWC3	FALSE	1240.24	1453.14	970.139	1146.28	1127.86	2153.74	1309.94	1699.69	1147.92	985.04	810.204	1512.16	1049.88	1126.17	1340.24	1054.53	986.853	1419.2
ENSBTAG00000013947	361.812	0.21299	0.119257	1.78597	0.0741043	0.713722	1.15909	APTX	FALSE	372.238	369.502	461.765	319.847	376.637	290.379	277.003	353.205	361.194	371.903	566.634	310.213	366.057	337.413	333.471	317.54	371.19	356.417
ENSBTAG00000014614	44901.8	-1.1409	0.639114	-1.78513	0.07424	0.713722	-2.20519	ACTA2	FALSE	57648.5	5283.17	4640.96	15614.9	7078.31	101082	11685.1	8922.45	133449	45875.8	49826	39691.5	5358.53	61379.6	53534.3	81631.5	111979	13551.9
ENSBTAG00000014777	428.141	0.21036	0.118023	1.78236	0.0746903	0.713722	1.15698	FBXO6	FALSE	380.585	377.497	565.339	492.683	420.646	367.738	421.977	394.442	356.679	400.94	561.538	419.576	505.139	431.626	308.064	518.149	427.509	356.417
ENSBTAG00000014818	181.883	-0.486936	0.273065	-1.78322	0.0745499	0.713722	-1.40147	MYLK3	FALSE	116.846	218.504	142.414	208.596	99.2765	217.504	164.821	199.014	299.114	254.636	73.377	97.7959	84.9947	246.487	152.444	244.592	322.551	130.929
ENSBTAG00000015268	641.612	0.210805	0.11837	1.7809	0.0749289	0.713722	1.15733	PICK1	FALSE	709.423	703.476	687.038	797.631	614.082	504.519	634.26	555.804	672.724	765.025	873.39	517.372	672.231	488.591	716.698	537.459	552.945	546.345
ENSBTAG00000016206	606.123	-0.317394	0.177443	-1.78871	0.073662	0.713722	-1.24608	MAOA	FALSE	494.092	554.254	548.94	600.955	602.823	583	631.671	556.701	684.011	652.226	324.082	371.204	519.627	794.235	575.899	814.234	1077.73	524.524
ENSBTAG00000016247	319.997	0.517608	0.289883	1.78557	0.0741686	0.713722	1.43158	TACR3	FALSE	330.508	680.382	291.732	430.105	361.285	319.529	301.166	410.578	228.004	448.964	145.735	143.013	272.369	591.568	282.656	144.824	162.556	214.982
ENSBTAG00000018463	41869.9	0.262148	0.146839	1.78527	0.0742174	0.713722	1.19926	VIM	FALSE	52488.1	40752.7	58784.9	40492.4	35456	37762.7	46579.7	37133.1	39740.4	29999	56953.8	53503.8	46480.5	37172.4	44905.3	25525.5	35530.6	34397.9
ENSBTAG00000018774	316.035	0.265778	0.149181	1.78157	0.0748186	0.713722	1.20228		FALSE	262.069	381.938	346.108	409.245	432.928	266.834	350.353	334.379	257.351	373.02	201.787	249.222	383.442	376.851	289.008	244.592	285.432	244.077
ENSBTAG00000019282	101.784	0.552513	0.30953	1.78501	0.0742604	0.713722	1.46664	CRYBA4	FALSE	99.3192	61.2877	228.725	95.3581	101.323	50.4519	84.568	86.06	88.0411	85.9956	279.24	45.2175	127.492	61.3478	79.3978	80.4579	92.1575	85.6695
ENSBTAG00000021636	300.442	0.488826	0.27418	1.78287	0.0746082	0.713722	1.4033	GPR155	FALSE	343.862	577.348	441.051	450.964	271.219	229.836	156.192	357.687	180.597	499.221	123.314	194.54	342.876	199.38	164.089	253.174	364.79	257.817
ENSBTAG00000021672	575.78	-0.479289	0.269053	-1.7814	0.0748478	0.713722	-1.39406	RGS1	FALSE	630.135	428.125	612.81	473.81	714.382	736.598	650.656	1336.62	864.608	367.436	549.308	554.177	255.95	313.312	637.3	553.55	464.628	220.639
ENSBTAG00000024387	555.584	-0.23538	0.131873	-1.7849	0.0742777	0.713722	-1.17722	PNPLA8	FALSE	370.569	577.348	470.397	549.302	599.753	569.546	594.565	688.48	545.177	603.086	351.598	473.206	617.177	537.889	465.801	699.447	735.98	551.194
ENSBTAG00000025005	898.142	0.506204	0.28471	1.77797	0.0754093	0.713722	1.42031		FALSE	757.831	476.978	1677.03	1196.94	641.715	640.178	805.122	754.818	504.543	941.484	1965.89	516.32	1131.01	1036.34	475.328	1475.06	643.823	526.14
ENSBTAG00000025200	32.9652	-1.62432	0.914313	-1.77655	0.0756422	0.713722	-3.08298	ASIC2	FALSE	31.7154	0	0	2.97994	1.02347	41.4827	6.90351	5.37875	50.7929	49.1403	32.612	3.15471	6.76094	43.8199	28.5832	151.261	136.956	0.808203
ENSBTAG00000025778	131.685	0.437272	0.245028	1.78458	0.0743295	0.713722	1.35404	EMC9	FALSE	150.231	123.464	150.182	112.244	90.0653	102.025	104.416	102.196	152.379	136.253	360.77	129.343	82.0971	155.56	105.864	81.5306	102.397	129.312
ENSBTAG00000034854	286.725	-0.699741	0.393547	-1.77804	0.075398	0.713722	-1.62421	GRIK1	FALSE	373.073	41.7467	365.96	311.9	62.4316	230.958	104.416	277.006	346.521	166.407	91.7213	343.863	263.677	223.481	569.547	440.909	386.55	560.893
ENSBTAG00000034936	1607.52	-0.157452	0.0884576	-1.77997	0.0750813	0.713722	-1.11532	ANKIB1	FALSE	1347.9	1581.04	1467.29	1614.13	1646.76	1743.39	1479.94	1969.52	1757.44	1679.71	1088.43	1627.83	1556.95	1682.68	1807.09	1641.34	1593.56	1650.35
ENSBTAG00000039091	17.3527	-0.680727	0.381072	-1.78635	0.0740429	0.713722	-1.60295		FALSE	7.51154	7.10582	9.49424	24.8328	10.2347	17.9384	3.45176	42.1336	30.4758	18.986	9.17213	12.6188	17.3853	19.7189	21.1728	22.5282	23.0394	14.5476
ENSBTAG00000045857	440.585	0.350353	0.197012	1.77834	0.0753481	0.713722	1.27487	MCRIP2	FALSE	675.204	361.508	533.404	435.071	354.12	336.346	402.13	363.962	505.672	410.992	848.931	555.228	377.647	319.885	498.618	359.378	328.951	263.474
ENSBTAG00000046580	534.772	0.35597	0.200363	1.77663	0.0756294	0.713722	1.27985	DHX58	FALSE	384.758	569.354	537.719	540.362	492.289	391.282	483.246	491.259	436.819	448.964	480.008	600.446	562.124	1308.02	344.057	478.456	577.264	499.469
ENSBTAG00000048010	262.275	0.432776	0.241832	1.78957	0.0735233	0.713722	1.34983	NUDT14	FALSE	413.969	204.292	396.169	264.221	182.178	142.386	182.08	174.809	330.718	208.846	579.882	294.439	228.906	190.616	285.832	185.589	217.594	238.42
ENSBTAG00000001557	33.0151	0.476921	0.26889	1.77366	0.0761188	0.715129	1.39177	CCL28	FALSE	17.5269	59.5112	25.0303	30.7927	33.7745	31.3923	23.2994	27.7902	40.6343	31.2711	35.6694	33.6502	39.5998	70.1118	26.4659	17.1643	31.9991	18.5887
ENSBTAG00000005359	460.555	-0.518082	0.292113	-1.77357	0.0761342	0.715129	-1.43205	TGFB2	FALSE	223.677	683.935	369.412	263.228	331.604	1346.5	533.296	428.507	467.295	384.188	272.106	276.563	473.266	584.995	322.885	485.966	588.784	253.776
ENSBTAG00000007522	1159.87	-0.843176	0.475416	-1.77355	0.0761369	0.715129	-1.79399	RAP1GDS1	FALSE	1183.48	341.967	315.036	521.49	331.604	2132.43	336.546	436.575	3204.47	1411.67	1544.99	581.518	340.945	2000.38	1237.55	1957.81	2607.29	391.978
ENSBTAG00000013498	16.9667	-1.33899	0.754812	-1.77394	0.0760728	0.715129	-2.52975	HTR2A	FALSE	10.85	0.888227	2.58934	2.97994	3.07041	48.2096	5.17763	8.06813	2.25746	25.687	25.4781	1.05157	8.69264	19.7189	3.17591	68.6574	63.9983	4.84922
ENSBTAG00000000266	1255.64	-0.237697	0.134291	-1.77001	0.0767248	0.715208	-1.17911	NAB1	FALSE	1138.42	1208.88	985.675	1014.17	1149.36	2084.22	1244.36	1358.14	1086.97	1312.27	890.715	1498.49	1158.05	1274.06	1154.97	1522.26	1393.88	1126.63
ENSBTAG00000000317	226.435	0.316671	0.179407	1.7651	0.0775464	0.715208	1.24545	MAPK8IP1	FALSE	323.831	183.863	235.63	233.429	217.999	227.594	197.613	192.739	208.815	222.248	263.953	414.318	258.847	127.078	221.255	144.824	208.634	193.16
ENSBTAG00000001013	4547.81	-0.267817	0.151676	-1.76572	0.0774429	0.715208	-1.20398	SLC30A5	FALSE	4900.86	3137.22	4768.7	4135.16	4508.38	4196.48	4703.88	5734.65	5574.81	5360.76	3042.09	4453.39	3764.88	3628.28	5815.1	3845.89	3363.75	6926.3
ENSBTAG00000001044	564.311	-0.215172	0.121859	-1.76575	0.0774386	0.715208	-1.16084	SUPV3L1	FALSE	568.373	548.036	416.02	659.56	481.031	604.302	554.007	738.682	488.741	512.623	542.175	697.19	436.564	405.334	629.89	697.302	607.984	569.783
ENSBTAG00000002065	385.542	0.389637	0.220937	1.76356	0.0778053	0.715208	1.31006	TFAP2C	FALSE	228.685	753.217	334.888	351.633	617.152	535.911	413.348	317.346	225.746	339.515	489.18	438.504	415.315	340.699	309.122	237.083	298.232	294.186
ENSBTAG00000003359	1810.55	-0.311858	0.176538	-1.76652	0.0773089	0.715208	-1.24131	ELOVL5	FALSE	2329.41	1529.53	1443.12	1414.48	1159.59	2842.12	1454.92	1262.21	2421.13	1478.68	1623.47	2403.89	1267.19	1701.31	2379.82	1941.72	1821.39	2115.87
ENSBTAG00000003503	334.481	-0.398608	0.226109	-1.76291	0.0779165	0.715208	-1.31824	C16orf87	FALSE	355.546	197.186	254.618	193.696	262.008	389.04	217.461	225.908	592.584	326.113	249.686	382.771	243.394	464.49	550.492	350.796	472.307	292.569
ENSBTAG00000004322	1305.62	-0.654886	0.371464	-1.76299	0.0779029	0.715208	-1.57449	FOS	FALSE	1008.22	483.196	592.959	780.744	978.437	2755.79	611.824	668.758	1597.16	606.436	868.295	3064.27	1002.55	1015.53	3597.25	1664.94	949.734	1255.14
ENSBTAG00000006209	1169.68	-0.245259	0.138379	-1.77237	0.0763324	0.715208	-1.18531	EXT1	FALSE	984.846	1189.34	1034.01	989.34	983.554	1773.66	1118.37	976.244	1449.29	960.47	833.644	1612.06	972.61	1246.67	1221.67	1126.41	1175.01	1407.08
ENSBTAG00000006349	195.263	0.653524	0.369499	1.76868	0.0769476	0.715208	1.57301	EXTL1	FALSE	91.8077	187.416	341.793	462.884	85.9714	134.538	190.71	138.055	92.556	307.127	373	88.3318	248.223	143.51	34.9351	180.226	203.515	210.133
ENSBTAG00000007235	279.703	-0.660641	0.374825	-1.76253	0.077979	0.715208	-1.58079	NTNG2	FALSE	100.154	171.428	214.052	255.282	96.2061	742.203	208.831	183.774	215.588	294.842	357.713	198.747	197.999	336.317	122.802	586.806	632.303	119.614
ENSBTAG00000007364	585.704	0.18732	0.105876	1.76925	0.0768526	0.715208	1.13865	PMS2	FALSE	592.577	629.753	673.228	602.941	673.443	385.677	511.723	620.35	548.564	600.852	684.852	520.527	668.367	545.557	434.042	651.172	613.104	585.947
ENSBTAG00000007617	2247.39	0.118787	0.0673002	1.76503	0.0775595	0.715208	1.08582	TERF2	FALSE	2094.05	2019.83	2272.58	2485.27	2545.37	2164.95	2439.53	2060.96	2002.37	2304.01	2605.9	2228.27	2499.62	2240.29	1904.49	2280.71	2123.46	2181.34
ENSBTAG00000008204	158.495	-0.308802	0.175153	-1.76304	0.077894	0.715208	-1.23868	CARNMT1	FALSE	179.442	157.216	94.9424	150.984	164.779	209.656	149.288	199.91	134.319	141.837	76.4344	158.787	118.799	189.521	139.74	215.627	203.515	168.106
ENSBTAG00000010442	154.35	-0.314925	0.178788	-1.76145	0.0781629	0.715208	-1.24395	PANK1	FALSE	177.773	146.557	143.277	156.944	119.746	151.356	107.004	146.123	209.944	132.902	77.4535	113.569	133.287	189.521	154.561	175.935	241.914	200.434
ENSBTAG00000011081	41.1641	-0.339322	0.192183	-1.76562	0.0774596	0.715208	-1.26516	KBTBD8	FALSE	45.0692	52.4054	27.6196	34.766	34.798	65.0269	30.2029	42.1336	56.4366	34.6216	26.4973	42.0628	29.9413	39.4379	49.756	34.3287	47.3587	48.4922
ENSBTAG00000011412	9823.78	-0.317833	0.179908	-1.76665	0.0772877	0.715208	-1.24646	LAMB1	FALSE	7504.86	12545.3	8749.38	7910.75	6468.33	11184.6	9780.55	7728.37	8509.51	8742.51	10006.8	6590.18	9245.1	10774.2	10467.8	15436.1	17421.6	7761.98
ENSBTAG00000011677	51.1643	0.507662	0.287283	1.76712	0.0772088	0.715208	1.42174	HIST1H1C	FALSE	52.5808	60.3994	64.7335	43.7058	36.8449	21.3019	19.8476	37.6513	45.1493	36.8552	73.377	32.5986	70.507	117.218	63.5183	62.2207	46.0788	36.3691
ENSBTAG00000011822	69.6304	0.414722	0.235312	1.76244	0.0779955	0.715208	1.33304	C1orf228	FALSE	64.2654	61.2877	104.437	103.305	65.502	47.0884	46.5987	82.4742	59.8228	65.8927	158.984	46.269	53.1217	60.2523	64.5769	59.0024	56.3185	54.1496
ENSBTAG00000012228	911.517	0.278166	0.157488	1.76626	0.0773514	0.715208	1.21265	SEMA4A	FALSE	554.185	990.373	1071.99	1046.95	1036.77	710.811	1083.85	791.573	539.534	1076.62	1177.09	736.098	1216.97	980.469	813.034	706.956	883.176	990.857
ENSBTAG00000013320	1747.03	0.447685	0.253216	1.768	0.0770614	0.715208	1.36385	TSPAN1	FALSE	1402.15	1915.91	3514.6	2617.38	1165.73	1893.63	2051.21	2385.48	909.758	1842.76	2640.55	1181.96	1402.41	2137.31	1021.59	952.621	1378.52	1032.88
ENSBTAG00000013769	385.112	-0.534321	0.302024	-1.76914	0.0768713	0.715208	-1.44826	NECTIN3	FALSE	427.323	238.045	194.2	216.542	239.492	593.09	230.405	242.044	739.319	378.604	139.62	633.044	243.394	500.642	651.062	369.033	563.185	332.98
ENSBTAG00000015205	689.502	-0.226545	0.127999	-1.7699	0.0767431	0.715208	-1.17003	NCK2	FALSE	489.919	755.881	611.084	714.192	731.781	849.834	867.254	740.475	568.881	622.072	414.784	614.116	703.138	753.702	735.753	806.724	805.098	626.357
ENSBTAG00000015532	29.1871	0.680665	0.38599	1.76343	0.0778282	0.715208	1.60288	NR0B1	FALSE	22.5346	52.4054	36.2507	10.9264	6.14082	10.0904	21.5735	32.2725	13.5448	35.7384	74.3961	28.3924	45.3949	38.3424	24.3487	15.0188	34.5591	23.4379
ENSBTAG00000015788	157.697	-0.796004	0.449157	-1.77222	0.0763583	0.715208	-1.73629	CCDC171	FALSE	45.9038	116.358	56.1023	102.311	110.535	109.873	125.126	90.5423	232.519	239.001	76.4344	35.7533	137.151	268.397	83.6324	358.306	581.104	69.5054
ENSBTAG00000016257	1489.25	-0.673779	0.382495	-1.76154	0.0781472	0.715208	-1.59525	ZNF74	FALSE	1022.4	880.233	610.221	972.454	934.428	1470.95	1834.61	5315.1	1417.69	718.119	914.155	4116.89	812.279	796.426	1699.11	1096.37	1091.81	1103.2
ENSBTAG00000016920	15.8776	0.854984	0.483966	1.76662	0.077292	0.715208	1.80874	EOMES	FALSE	5.84231	15.0999	9.49424	54.6322	20.4694	5.60577	6.90351	8.06813	1.12873	6.70095	14.2678	22.0829	29.9413	19.7189	17.9968	24.6737	10.2397	12.9312
ENSBTAG00000016944	109.761	-0.461507	0.261026	-1.76805	0.0770526	0.715208	-1.37698	ADORA2A	FALSE	100.154	55.9583	94.9424	99.3313	62.4316	89.6922	80.2533	84.2671	169.31	79.2946	138.601	109.363	138.116	61.3478	123.861	273.557	103.677	111.532
ENSBTAG00000018156	538.635	0.356247	0.201069	1.77176	0.0764336	0.715208	1.28009	KRTCAP3	FALSE	854.646	461.878	580.875	546.322	515.829	392.404	454.769	446.437	554.207	463.483	923.327	758.181	460.71	400.952	755.867	281.066	418.549	425.923
ENSBTAG00000018598	4903.25	-0.58605	0.332561	-1.76224	0.0780295	0.715208	-1.50113	HSPB6	FALSE	5412.48	2190.37	2622.14	2967.03	2262.89	10944.7	2814.91	2727.92	8051.24	3806.14	4540.2	4099.02	2255.26	9944.92	5670.06	5883.08	8952.08	3114.01
ENSBTAG00000019680	534.345	-0.395954	0.223539	-1.77129	0.0765117	0.715208	-1.31581	ZYG11B	FALSE	448.188	646.629	252.029	499.637	489.218	820.684	544.514	677.723	527.118	655.576	252.743	308.11	428.837	704.404	452.038	665.118	844.777	400.869
ENSBTAG00000020099	331.187	-0.778706	0.441108	-1.76534	0.0775064	0.715208	-1.71559	STMN2	FALSE	172.765	213.175	381.496	199.656	137.145	44.8461	617.001	312.864	477.453	89.346	402.554	248.17	430.768	237.723	1272.48	193.099	142.076	388.746
ENSBTAG00000020938	1184.95	-0.282332	0.160061	-1.7639	0.0777484	0.715208	-1.21616	TWF1	FALSE	1536.53	1138.71	930.436	990.333	1037.8	1549.43	979.436	1195.88	1532.82	1077.74	594.15	1453.27	934.941	1116.31	1577.37	1114.61	1140.45	1428.9
ENSBTAG00000021723	536.006	0.142362	0.0806322	1.76557	0.0774678	0.715208	1.10371	EME1	FALSE	537.492	460.102	515.278	600.955	622.269	524.7	608.372	469.744	433.433	571.815	565.614	592.033	614.28	517.074	506.029	489.184	492.787	526.948
ENSBTAG00000021735	40.7797	0.961608	0.545257	1.76359	0.0778017	0.715208	1.94748	GALNT14	FALSE	3.33846	35.5291	56.1023	42.7125	96.2061	7.84807	24.1623	42.1336	4.51493	26.8038	136.563	18.9282	56.0192	48.2018	5.29319	55.7841	44.7988	29.0953
ENSBTAG00000026657	622.822	0.407153	0.230512	1.7663	0.0773463	0.715208	1.32607		FALSE	1041.6	424.573	876.06	517.516	485.124	319.529	501.368	441.954	660.308	606.436	1231.1	911.71	484.856	413.002	666.942	527.804	537.586	563.317
ENSBTAG00000035182	28.7328	1.12663	0.639577	1.76153	0.0781495	0.715208	2.18348	SERPINB13	FALSE	6.67692	111.917	46.6081	17.8796	116.676	28.0288	6.04057	55.5804	14.6735	34.6216	9.17213	7.36098	5.79509	21.9099	5.29319	16.0916	6.39983	6.46562
ENSBTAG00000038706	14.2588	0.717938	0.407456	1.762	0.078069	0.715208	1.64483		FALSE	28.3769	7.99404	11.2205	16.8863	8.18775	8.96922	10.3553	5.37875	21.4459	21.2197	34.6503	22.0829	6.76094	15.3369	15.8796	9.65494	2.55993	9.69843
ENSBTAG00000046956	308.147	-0.317287	0.179531	-1.76731	0.0771764	0.715208	-1.24599	STYX	FALSE	316.319	372.167	202.832	282.101	291.689	516.852	322.739	376.513	342.006	243.468	145.735	355.43	216.35	351.654	304.888	332.559	266.233	307.117
ENSBTAG00000016664	1086.19	0.280078	0.159108	1.7603	0.0783563	0.715309	1.21426	SLC2A4RG	FALSE	1659.22	834.045	1217.85	1318.13	1112.51	612.15	894.868	865.979	1206.61	1142.51	1486.9	1150.42	1037.32	827.1	1275.66	921.511	895.976	1092.69
ENSBTAG00000018063	744.807	-0.128221	0.0728464	-1.76016	0.0783808	0.715309	-1.09295	SPATA2	FALSE	788.711	669.723	661.145	749.952	847.433	780.323	773.193	768.265	766.409	682.38	622.685	801.296	710.865	616.764	817.268	837.835	789.739	722.533
ENSBTAG00000022288	137.163	-0.442236	0.251205	-1.76046	0.0783304	0.715309	-1.35871	AMMECR1	FALSE	96.8154	188.304	75.0908	113.238	111.558	241.048	131.167	177.499	79.0112	146.304	45.8606	106.208	123.629	176.375	115.392	172.716	171.515	197.201
ENSBTAG00000030882	45.5125	0.481296	0.273425	1.76025	0.078365	0.715309	1.396		FALSE	29.2115	35.5291	59.5548	43.7058	44.0092	31.3923	43.1469	44.8229	31.6045	58.0749	91.7213	28.3924	86.9264	43.8199	28.5832	63.2935	31.9991	23.4379
ENSBTAG00000019331	41.5808	0.495603	0.281628	1.75978	0.0784448	0.71542	1.40991	KATNAL2	FALSE	51.7461	50.6289	85.4482	55.6255	40.9388	30.2711	63.8575	27.7902	18.0597	56.9581	44.8415	27.3408	38.6339	26.2919	21.1728	28.9648	28.1592	51.725
ENSBTAG00000000660	73.5954	0.445918	0.254693	1.75081	0.0799789	0.71642	1.36218	FAM83D	FALSE	76.7846	133.234	145.003	72.5119	77.7837	72.8749	90.6086	33.169	41.7631	59.1917	86.6256	43.1143	63.746	76.6847	64.5769	45.0564	56.3185	85.6695
ENSBTAG00000000678	12002.7	-0.0986364	0.0562024	-1.75502	0.0792556	0.71642	-1.07076	CSDE1	FALSE	11483.5	10988.3	11217	11045.6	11233.6	12991.9	11438.3	11349.2	12601.2	11822.7	12023.6	12075.2	10859	13615.9	12300.3	12947.3	13776.3	12279
ENSBTAG00000001403	561.89	-0.246757	0.141193	-1.74766	0.0805234	0.71642	-1.18654	PRKCI	FALSE	491.588	585.342	416.884	532.416	579.284	816.199	520.352	719.856	572.267	591.917	284.336	552.074	543.773	611.287	524.026	607.189	600.304	564.934
ENSBTAG00000003341	110.745	0.335269	0.191319	1.7524	0.0797047	0.71642	1.26161	DOK2	FALSE	95.1461	108.364	117.383	117.211	93.1357	113.236	119.086	91.4388	68.8526	83.7619	206.882	170.354	126.526	101.881	123.861	74.0212	84.4777	97.7925
ENSBTAG00000006128	20.9488	0.856297	0.487999	1.75471	0.0793088	0.71642	1.81039	TCTEX1D4	FALSE	27.5423	29.3115	54.3761	31.786	12.2816	6.72692	22.4364	20.6186	4.51493	11.1683	50.9563	25.2377	10.6243	7.66847	9.52774	8.58217	39.6789	4.04101
ENSBTAG00000006155	62.8997	0.453488	0.257995	1.75774	0.0787915	0.71642	1.36935	CCRL2	FALSE	36.7231	76.3875	93.2162	41.7192	56.2908	25.7865	74.2127	52.8911	47.4067	65.8927	141.658	51.5269	65.6777	86.5442	49.756	59.0024	46.0788	61.4234
ENSBTAG00000008059	87.2979	-1.29175	0.735676	-1.75587	0.0791114	0.71642	-2.44824	CHRM3	FALSE	14.1885	17.7645	5.17868	30.7927	19.4459	297.106	10.3553	29.5831	198.657	157.472	36.6885	10.5157	21.2487	218.004	37.0523	172.716	290.552	4.04101
ENSBTAG00000008330	610.51	-0.247458	0.14155	-1.7482	0.0804291	0.71642	-1.18711	RNF19B	FALSE	640.15	472.537	489.385	613.868	590.542	1074.06	623.042	662.483	646.763	486.936	619.628	557.332	434.632	730.696	583.309	635.081	613.104	515.633
ENSBTAG00000008612	3159.58	0.35257	0.200549	1.75803	0.078743	0.71642	1.27683	C1R	FALSE	1848.67	5414.63	3712.25	2764.39	2726.52	2923.97	3486.27	3038.1	3062.25	2727.29	3477.25	4585.89	3453.87	4253.81	1655.71	2895.41	3151.28	1694.8
ENSBTAG00000008954	331.751	0.348569	0.198803	1.75334	0.0795432	0.71642	1.2733	PSMB9	FALSE	470.723	348.185	365.097	318.854	274.29	281.409	280.455	262.662	363.452	222.248	545.232	567.847	259.813	294.689	418.162	225.282	220.154	252.967
ENSBTAG00000011340	285.091	0.209931	0.119431	1.75776	0.078788	0.71642	1.15663	NSL1	FALSE	335.515	290.45	321.078	290.048	374.59	204.05	270.963	246.526	221.231	264.688	317.967	273.408	352.535	212.526	254.073	321.831	295.672	284.487
ENSBTAG00000011562	168.447	0.231811	0.13202	1.75589	0.0791079	0.71642	1.17431	STK32C	FALSE	185.285	170.54	200.242	182.77	153.52	103.146	196.75	117.436	181.726	187.627	199.749	153.529	208.623	161.038	182.086	165.207	151.036	131.737
ENSBTAG00000013183	360.381	0.427834	0.244545	1.74951	0.0802028	0.71642	1.34521	COL23A1	FALSE	387.261	292.227	555.845	580.095	530.157	246.654	358.12	396.235	159.151	443.38	298.604	320.729	391.169	268.397	143.975	539.604	332.791	242.461
ENSBTAG00000013848	2362.2	-0.500676	0.28507	-1.75633	0.0790329	0.71642	-1.41488	ADGRD1	FALSE	3694.01	1501.99	1853.97	1553.54	1415.46	3476.7	2123.69	1170.78	4573.62	1348.01	1183.2	2662.57	1925.9	2805.57	3926.49	2024.32	1350.36	3929.48
ENSBTAG00000014343	599.105	0.272218	0.155561	1.74992	0.080133	0.71642	1.20766	IFT22	FALSE	751.154	502.737	807.011	599.961	498.43	334.104	574.717	525.325	567.752	584.1	920.27	772.903	564.056	486.4	663.766	482.747	550.385	598.07
ENSBTAG00000014432	304.941	0.411309	0.235048	1.7499	0.080136	0.71642	1.32989	HNMT	FALSE	213.662	211.398	664.597	262.235	240.515	139.023	277.866	277.006	288.955	400.94	466.759	209.262	431.734	326.458	236.076	274.63	268.793	299.035
ENSBTAG00000015085	27.0511	0.879846	0.501565	1.7542	0.0793958	0.71642	1.84018	CLIC3	FALSE	11.6846	39.082	18.1254	48.6724	29.6806	28.0288	18.1217	34.0654	9.02985	6.70095	20.3825	126.188	25.1121	14.2415	16.9382	4.29109	11.5197	25.0543
ENSBTAG00000015825	373.787	0.563214	0.322233	1.74785	0.0804902	0.71642	1.47756	CCDC65	FALSE	502.438	393.485	785.433	483.744	229.257	122.206	314.11	405.199	328.461	639.941	743.961	231.345	216.35	139.128	325.002	177.007	322.551	368.54
ENSBTAG00000015950	411.183	0.386759	0.219913	1.7587	0.078629	0.71642	1.30745	ISOC2	FALSE	701.077	329.532	573.97	378.452	313.182	256.744	249.389	282.385	531.633	425.51	776.573	443.762	309.072	339.604	455.214	283.212	373.75	378.239
ENSBTAG00000016167	2091.84	-0.339737	0.194099	-1.75032	0.0800627	0.71642	-1.26553	ATL2	FALSE	1684.25	1422.94	1730.54	1777.04	1583.31	3206.5	1717.25	1731.96	1943.68	1973.43	2917.76	1930.68	1612	2077.06	1778.51	3418.92	3576.22	1571.15
ENSBTAG00000016208	6817.45	-0.563899	0.321679	-1.75299	0.0796043	0.71642	-1.47826	TGM2	FALSE	4745.62	5403.97	3233.22	3734.86	4342.58	11606.2	3415.51	3969.52	7177.6	8927.9	5826.34	7843.65	3963.84	8200.89	4324.54	12256.4	19089.4	4652.01
ENSBTAG00000016496	34.4521	-0.798708	0.455305	-1.75423	0.0793916	0.71642	-1.73954	ZNF641	FALSE	9.18077	43.5231	12.0836	29.7994	24.5633	49.3307	26.7511	35.8584	36.1194	54.7244	8.153	7.36098	27.0438	42.7244	15.8796	99.7678	81.9178	15.3559
ENSBTAG00000016827	5603.38	0.23457	0.134204	1.74786	0.0804877	0.71642	1.17656	RGL2	FALSE	4647.14	4618.78	7323.51	7217.41	6543.04	5402.84	5632.4	5395.79	4433.66	5679.06	8330.33	4464.96	6370.74	4843.19	4079.99	5282.33	5528.17	5067.43
ENSBTAG00000017040	4788.01	0.389922	0.222966	1.74879	0.0803266	0.71642	1.31032	LY6E	FALSE	6964.03	6826.91	7301.07	4634.8	3749.99	2467.66	3752.06	6465.26	4047.63	5046.93	5685.7	4644.78	3432.63	5226.61	6397.35	2235.66	2685.37	4619.69
ENSBTAG00000017165	3620.36	0.285063	0.162854	1.75042	0.0800452	0.71642	1.21846	MATN2	FALSE	3047.18	5312.49	4120.5	2994.84	4993.51	2650.41	4400.13	4496.64	2461.76	2913.8	4027.58	4507.02	4418.76	3003.85	2943.01	3223.68	2943.92	2707.48
ENSBTAG00000017769	386.043	0.461771	0.263331	1.75358	0.0795023	0.71642	1.37723	RIBC1	FALSE	402.285	430.79	739.688	549.302	335.698	172.658	308.932	463.469	297.985	667.862	599.246	221.881	238.565	210.335	293.243	248.883	408.309	359.65
ENSBTAG00000017863	914.937	0.393449	0.224441	1.75302	0.0795986	0.71642	1.31353	SRGN	FALSE	957.304	673.276	1212.67	731.079	962.061	1203	632.534	979.83	628.704	568.464	1239.26	1357.58	690.582	1842.62	744.222	660.827	825.578	559.276
ENSBTAG00000018289	179.067	0.256937	0.146944	1.74853	0.0803719	0.71642	1.19494	TMEM150A	FALSE	230.354	212.286	141.551	190.716	188.318	126.69	161.37	127.297	223.489	183.159	164.079	250.273	175.784	194.998	184.203	154.479	117.757	196.393
ENSBTAG00000018790	153.252	-0.782492	0.446898	-1.75094	0.0799557	0.71642	-1.7201	BVES	FALSE	172.765	62.1759	57.8286	106.285	190.365	156.961	103.553	53.7875	375.868	217.781	74.3961	26.2892	26.0779	226.768	256.19	249.956	317.431	84.0531
ENSBTAG00000018868	4396.88	-0.328019	0.186935	-1.75472	0.079307	0.71642	-1.25529	METTL9	FALSE	5515.14	2398.21	4945.64	3514.34	3540.18	4930.83	3535.46	4446.44	6073.7	2903.75	5178.17	4822.5	3497.34	3172.56	7285.55	3621.68	3969.17	5793.2
ENSBTAG00000025822	559.482	0.444739	0.253632	1.75348	0.0795197	0.71642	1.36107	CALML4	FALSE	1011.55	442.337	674.954	465.864	342.862	261.229	382.282	339.758	654.664	452.314	1201.55	777.109	499.344	474.35	688.115	422.672	439.028	540.688
ENSBTAG00000033333	1012.77	0.257903	0.146806	1.75676	0.0789588	0.71642	1.19574	CDK10	FALSE	1059.96	855.363	1296.4	1160.19	906.794	822.926	1087.3	843.568	852.192	954.886	1877.23	889.627	1090.44	831.482	943.246	888.255	959.974	910.036
ENSBTAG00000035323	2030.96	-0.263927	0.150682	-1.75155	0.0798509	0.71642	-1.20074		FALSE	1419.68	2455.95	1484.55	1902.2	1984.51	2579.77	1952.83	2362.17	2326.32	2002.47	988.551	2069.49	1876.64	2462.68	2446.51	2156.27	1895.63	2191.04
ENSBTAG00000036127	815.895	0.194973	0.111263	1.75235	0.0797132	0.71642	1.1447		FALSE	958.138	823.387	964.96	811.537	722.569	558.334	650.656	701.031	918.788	768.376	1040.53	926.432	817.108	811.763	883.963	745.576	674.542	908.42
ENSBTAG00000038659	33.2437	-1.12876	0.643981	-1.75279	0.0796387	0.71642	-2.18671		FALSE	51.7461	5.32936	12.0836	31.786	10.2347	206.292	14.67	12.5504	31.6045	14.5187	3.05738	66.2488	12.556	9.85947	71.9874	11.8005	10.2397	21.8215
ENSBTAG00000045588	95.205	0.832479	0.47515	1.75203	0.0797678	0.71642	1.78074		FALSE	30.0462	35.5291	88.9006	68.5386	67.549	114.358	38.8323	51.0982	81.2687	24.5702	155.926	158.787	70.507	482.018	80.4565	42.9109	75.518	46.8758
ENSBTAG00000046684	2985.84	-0.365023	0.208727	-1.74881	0.0803245	0.71642	-1.2879		FALSE	1848.67	2905.39	2338.17	2696.85	3044.82	4526.09	3262.77	3056.03	2287.94	3109.24	2817.88	1617.31	2585.58	3506.68	1878.02	4935.82	5067.38	2260.54
ENSBTAG00000047591	132.42	0.330242	0.188854	1.74866	0.0803499	0.71642	1.25722	C6orf141	FALSE	157.742	83.4933	170.033	117.211	137.145	110.994	116.497	82.4742	118.517	129.552	254.781	150.374	91.7556	164.324	122.802	128.733	126.717	120.422
ENSBTAG00000012208	695.253	0.779642	0.446396	1.74652	0.0807198	0.717244	1.7167		FALSE	1553.22	352.626	1776.29	986.36	569.049	776.959	558.321	869.565	147.864	600.852	355.675	1792.92	284.925	265.11	411.81	168.425	213.754	830.832
ENSBTAG00000017618	542.774	-0.14325	0.0820125	-1.74668	0.080692	0.717244	-1.10439	MAP3K10	FALSE	537.492	525.83	538.583	585.062	572.119	636.815	634.26	587.181	556.465	507.039	413.765	467.948	566.953	473.254	565.313	564.278	471.027	566.55
ENSBTAG00000007389	477.607	0.276142	0.158161	1.74596	0.0808175	0.717651	1.21095	IFI35	FALSE	646.827	475.202	515.278	427.125	369.472	367.738	339.998	378.306	642.248	419.926	689.948	637.251	434.632	559.799	533.554	384.052	407.029	368.54
ENSBTAG00000002647	310.935	0.326109	0.186858	1.74522	0.0809458	0.717868	1.25363	RGS10	FALSE	301.296	291.338	319.352	297.001	300.9	224.231	346.901	174.809	268.638	263.571	669.565	299.697	298.447	375.755	273.129	357.233	258.553	276.405
ENSBTAG00000034366	2223.4	-1.22038	0.699222	-1.74534	0.080926	0.717868	-2.33008	RGS2	FALSE	1772.72	456.549	294.322	1254.55	230.281	2096.56	595.428	494.845	3230.43	2109.68	5863.03	292.336	704.104	995.806	1531.85	9283.76	8360.74	454.21
ENSBTAG00000002232	302.838	-0.274124	0.157155	-1.74429	0.0811089	0.718139	-1.20926	TRPC1	FALSE	206.985	341.967	234.767	230.449	272.243	401.373	335.683	300.314	300.243	323.879	193.634	328.09	316.798	320.98	258.308	422.672	427.509	235.187
ENSBTAG00000002516	586.982	0.199656	0.114488	1.7439	0.0811764	0.718139	1.14842	CCDC130	FALSE	678.542	558.695	750.908	529.436	589.518	487.702	535.885	516.36	535.019	591.917	838.74	562.589	575.646	548.844	483.798	667.264	663.022	451.785
ENSBTAG00000009232	638.188	-0.32475	0.186225	-1.74386	0.0811841	0.718139	-1.25245	PIK3CA	FALSE	518.296	810.063	451.408	485.73	638.645	1020.25	547.103	1004.93	579.039	756.091	357.713	474.258	530.251	715.359	550.492	679.064	825.578	543.112
ENSBTAG00000017138	52.6671	0.481532	0.276118	1.74393	0.0811707	0.718139	1.39623	TMEM71	FALSE	41.7308	43.5231	88.9006	46.6857	59.3612	36.9981	59.5428	58.2698	36.1194	43.5562	74.3961	30.4955	48.2924	127.078	31.7591	31.1104	31.9991	58.1906
ENSBTAG00000001348	135.02	-0.348353	0.200065	-1.7412	0.0816485	0.72013	-1.27311	COMMD8	FALSE	93.4769	139.452	80.2695	146.017	150.45	162.567	158.781	168.534	137.705	141.837	45.8606	102.002	131.355	174.184	120.685	172.716	148.476	155.983
ENSBTAG00000017419	1950.97	-0.122276	0.070235	-1.74096	0.0816906	0.72013	-1.08845	ZZZ3	FALSE	1847	1854.62	1638.19	1707.51	1800.28	2371.24	1996.84	2192.74	1918.84	1930.99	1904.74	2248.25	1856.36	1986.13	1914.02	2146.62	1852.11	1951
ENSBTAG00000018186	3415.29	-0.529739	0.304123	-1.74185	0.081534	0.72013	-1.44367	PDXK	FALSE	2984.58	3469.42	1905.75	3024.64	3045.84	4884.86	3104.85	4557.6	2957.28	4727.52	602.303	3730.97	2249.46	2788.04	5994.01	2478.1	1919.95	7049.95
ENSBTAG00000023207	125.906	0.598513	0.34378	1.74098	0.0816877	0.72013	1.51416	FAM3D	FALSE	195.3	224.721	151.908	184.756	101.323	56.0577	92.3345	112.954	79.0112	185.393	107.008	198.747	58.9168	75.5893	202.2	36.4742	37.119	166.49
ENSBTAG00000036009	704.243	-0.108429	0.0622513	-1.7418	0.0815432	0.72013	-1.07805	TRAF6	FALSE	610.104	659.953	693.943	657.573	757.367	804.988	754.209	718.96	671.595	699.133	727.655	686.674	655.811	658.393	675.411	827.107	732.14	685.356
ENSBTAG00000038292	73.9023	-0.322348	0.185174	-1.74078	0.0817217	0.72013	-1.25036	C1orf216	FALSE	96.8154	50.6289	75.0908	53.6389	58.3378	115.479	64.7204	72.6132	89.1698	54.7244	45.8606	92.5381	61.8143	74.4938	109.04	72.9485	70.3981	71.93
ENSBTAG00000001961	1313.87	-0.424507	0.243935	-1.74024	0.0818161	0.720363	-1.34211	MAP1B	FALSE	865.496	1436.26	617.989	895.969	1019.38	3237.89	1166.69	1078.44	1811.61	1161.5	1174.03	1398.59	1316.45	1518.36	918.898	1699.27	1498.84	834.065
ENSBTAG00000005670	617.324	0.358928	0.206311	1.73974	0.0819044	0.720363	1.28247	ARHGEF19	FALSE	655.173	626.2	936.478	905.902	713.358	326.256	648.93	502.017	537.276	680.147	708.292	354.379	679.957	584.995	390.637	616.844	343.031	901.954
ENSBTAG00000043962	46.818	-0.584723	0.336047	-1.74001	0.0818581	0.720363	-1.49975	SLC2A13	FALSE	25.8731	55.9583	18.9885	45.6924	37.8684	63.9057	62.9945	76.199	51.9217	56.9581	4.0765	31.5471	55.0534	51.4883	29.6419	80.4579	44.7988	49.3004
ENSBTAG00000000507	710.797	-0.615989	0.354627	-1.73701	0.0823859	0.721199	-1.53261	NR4A1	FALSE	503.273	455.661	300.363	591.021	376.637	1557.28	433.195	337.965	827.36	300.426	445.358	1378.61	699.274	696.736	1956.36	924.729	424.949	585.139
ENSBTAG00000000750	657.093	-0.257702	0.149167	-1.72761	0.0840575	0.721199	-1.19557	MSL2	FALSE	625.127	626.2	517.005	745.978	585.424	825.169	752.483	878.53	700.942	780.661	306.757	636.199	583.373	639.77	520.85	666.191	688.621	748.396
ENSBTAG00000000914	27.0687	-1.49876	0.863052	-1.73658	0.0824613	0.721199	-2.82599	OPRK1	FALSE	63.4308	0.888227	18.1254	11.9198	12.2816	0	13.807	12.5504	134.319	16.7524	14.2678	0	3.86339	7.66847	3.17591	100.841	3.8399	69.5054
ENSBTAG00000001580	38.5758	-1.30298	0.753556	-1.7291	0.0837908	0.721199	-2.46737	CLGN	FALSE	44.2346	6.21759	6.9049	21.8529	6.14082	77.3596	5.17763	8.06813	30.4758	30.1543	45.8606	6.30941	0	65.7298	35.9937	199.536	101.117	3.23281
ENSBTAG00000003255	160.669	0.500071	0.28915	1.72945	0.0837281	0.721199	1.41428	CD4	FALSE	94.3115	153.663	244.261	187.736	134.074	56.0577	266.648	152.398	54.1791	157.472	174.27	207.159	341.91	153.369	99.512	140.533	139.516	134.97
ENSBTAG00000004124	413.235	-0.199934	0.115603	-1.72949	0.0837222	0.721199	-1.14865	CPOX	FALSE	370.569	400.59	341.793	370.506	453.397	476.49	484.972	449.126	373.61	409.875	236.437	481.619	373.783	439.294	455.214	465.583	410.869	444.511
ENSBTAG00000004328	887.813	-0.257289	0.148722	-1.73	0.0836306	0.721199	-1.19523	CHST10	FALSE	873.842	762.987	668.913	789.684	653.997	1481.04	799.081	710.892	1070.04	823.1	652.24	1174.6	802.62	966.228	876.552	1001.97	998.373	874.475
ENSBTAG00000004826	1531.94	0.476415	0.275362	1.73014	0.0836053	0.721199	1.39128	ACP5	FALSE	1101.69	1475.35	2646.3	1615.13	1561.81	649.148	1592.12	2277.9	1484.28	1430.65	3533.31	741.356	1676.71	1726.5	1158.15	863.581	838.377	1202.61
ENSBTAG00000005091	22.7258	-0.967325	0.558838	-1.73096	0.0834596	0.721199	-1.95521	DGKG	FALSE	10.0154	11.547	26.7565	9.93313	16.3755	69.5115	8.62939	24.2044	7.90112	13.4019	6.11475	1.05157	20.2828	43.8199	10.5864	71.8757	47.3587	9.69843
ENSBTAG00000006088	428.716	-0.209708	0.121161	-1.73082	0.0834844	0.721199	-1.15645	FAM104A	FALSE	448.188	347.297	402.211	504.603	485.124	501.155	462.535	425.818	489.87	416.576	247.647	421.679	395.998	339.604	471.094	446.273	389.11	522.099
ENSBTAG00000006899	51.3578	-1.50594	0.870902	-1.72917	0.0837783	0.721199	-2.8401	JPH3	FALSE	41.7308	1.77645	3.45245	50.659	1.02347	109.873	8.62939	9.86105	19.1884	42.4394	87.6448	0	7.72679	46.0108	14.8209	278.921	195.835	4.84922
ENSBTAG00000007077	381.149	0.342208	0.197962	1.72866	0.0838706	0.721199	1.2677	ABHD1	FALSE	225.346	374.832	477.301	534.403	616.129	344.194	434.058	412.371	260.737	370.786	376.057	262.892	523.49	445.867	191.613	344.36	349.431	316.815
ENSBTAG00000007520	1106.48	-0.154707	0.0894267	-1.72999	0.0836317	0.721199	-1.1132	MAPRE2	FALSE	1073.32	1213.32	1004.66	1088.67	1061.34	1270.27	1216.74	1101.75	1057.62	1030.83	791.86	1045.26	1053.74	1169.99	1102.04	1439.66	1200.61	994.898
ENSBTAG00000009498	844.208	-0.24377	0.140627	-1.73345	0.0830155	0.721199	-1.18408	PTEN	FALSE	841.292	944.185	612.81	750.945	786.024	937.284	711.062	1061.41	847.677	878.942	491.218	661.437	781.372	1054.96	775.982	938.675	1157.09	963.378
ENSBTAG00000009861	174.804	0.257023	0.147922	1.73756	0.0822888	0.721199	1.19501	FRS3	FALSE	161.915	133.234	224.409	258.261	183.201	164.81	172.588	154.191	150.121	194.328	233.38	149.323	202.828	143.51	109.04	170.571	185.595	155.175
ENSBTAG00000010083	2805.5	0.134154	0.0776163	1.72842	0.0839122	0.721199	1.09745	HADHB	FALSE	3436.11	2310.28	3106.34	2836.9	2855.48	2329.76	2650.95	2904.53	2848.92	3071.27	3030.88	3110.54	2682.16	2768.32	2952.54	2618.64	2467.77	2517.55
ENSBTAG00000010312	1919.55	-0.271843	0.157189	-1.7294	0.0837376	0.721199	-1.20735	MAPK1	FALSE	1867.03	2244.55	1456.07	1962.79	2188.18	2919.48	1921.76	2182.88	2043	1926.52	817.338	1689.87	1699.89	1723.22	1975.42	1944.93	1910.99	2077.89
ENSBTAG00000011019	26.6299	0.818471	0.470832	1.73835	0.0821488	0.721199	1.76354		FALSE	50.9115	26.6468	27.6196	12.9131	56.2908	3.36346	16.3958	14.3433	12.416	11.1683	88.6639	17.8767	9.65849	27.3874	20.1141	20.3827	48.6387	14.5476
ENSBTAG00000011100	1951.97	0.284695	0.163957	1.7364	0.0824935	0.721199	1.21815	CTSC	FALSE	1483.11	2733.07	2654.07	1852.53	2184.08	1093.12	2005.47	2180.19	1721.32	1608.23	2794.44	1612.06	2009.93	2277.54	2159.62	1486.86	1425.88	1854.02
ENSBTAG00000011466	2151.59	0.222565	0.128642	1.73011	0.0836111	0.721199	1.16681	NAXD	FALSE	3069.72	1699.18	2170.73	2031.33	2448.14	2103.28	2084	1755.27	2132.17	2161.06	2967.69	2646.8	2062.09	1718.83	2388.29	1723.94	1656.28	1909.78
ENSBTAG00000011912	652.693	-0.291376	0.168388	-1.73039	0.0835612	0.721199	-1.22381	SLC25A25	FALSE	702.746	625.312	567.065	515.53	593.612	775.838	582.484	522.636	912.015	505.922	493.257	792.883	513.831	625.528	1232.25	565.351	546.545	675.657
ENSBTAG00000012069	429.696	0.440636	0.254654	1.73033	0.0835711	0.721199	1.3572		FALSE	737.8	309.103	531.678	337.727	328.534	201.808	384.008	284.177	507.929	333.931	879.505	644.612	393.1	370.278	553.668	233.864	284.152	418.649
ENSBTAG00000012829	61.9152	0.495005	0.285186	1.73573	0.0826116	0.721199	1.40933	EBI3	FALSE	42.5654	71.0582	63.0072	56.6189	64.4786	21.3019	75.9386	51.0982	45.1493	53.6076	62.1666	178.767	74.3703	44.9154	52.9319	67.5846	46.0788	42.8347
ENSBTAG00000012849	22365.4	-0.392547	0.226312	-1.73454	0.082822	0.721199	-1.31271	COL4A1	FALSE	18056.9	39093.5	18539.7	15227.5	13341.9	42164.3	17233.8	25039	25391.9	16911	11481.5	19965.1	17733	26012.6	33511.2	18651.2	21056.7	23167.1
ENSBTAG00000015413	249.715	-0.703306	0.407043	-1.72784	0.084017	0.721199	-1.62823	RASA2	FALSE	107.665	292.227	95.8055	191.709	254.844	798.261	230.405	336.172	144.478	269.155	19.3634	192.437	238.565	290.307	120.685	377.616	346.871	188.311
ENSBTAG00000015566	2018.2	-0.144631	0.0834364	-1.73342	0.0830206	0.721199	-1.10545	CTR9	FALSE	1788.58	2018.94	1643.37	1770.08	2029.54	2255.76	2023.59	2118.33	2197.64	1958.91	1582.7	2505.89	1958.74	2023.38	2267.6	1935.28	2036.43	2212.86
ENSBTAG00000016602	38.154	0.785839	0.452527	1.73656	0.0824654	0.721199	1.72409	LBX2	FALSE	50.0769	27.535	55.2392	30.7927	8.18775	26.9077	32.7917	20.6186	41.7631	11.1683	112.104	105.157	46.3607	21.9099	24.3487	13.946	47.3587	10.5066
ENSBTAG00000017661	560.968	-0.591721	0.342375	-1.72828	0.0839374	0.721199	-1.50704	RFX2	FALSE	733.627	364.173	436.735	508.576	330.581	2110.01	567.814	440.161	423.274	489.17	421.918	712.964	269.472	310.025	671.176	264.975	752.62	290.145
ENSBTAG00000019958	1129.42	0.581958	0.336501	1.72944	0.0837307	0.721199	1.49688	NXNL2	FALSE	718.604	515.172	2528.92	1846.57	773.743	720.901	1389.33	1166.29	509.058	1522.23	2319.53	372.255	1802.27	850.105	587.544	1030.93	762.86	913.269
ENSBTAG00000020115	1822.31	-0.135038	0.0780912	-1.72924	0.0837661	0.721199	-1.09812	UBE2O	FALSE	1685.92	1812.87	1539.79	1792.93	1934.36	2250.15	1999.43	1706.86	1903.04	1833.83	1487.92	1902.29	1866.99	1602.71	1880.14	2062.94	1930.19	1609.13
ENSBTAG00000020752	535.338	0.212473	0.122923	1.7285	0.0838988	0.721199	1.15867	CEP78	FALSE	694.4	555.142	641.293	609.894	569.049	321.771	526.393	490.363	572.267	585.216	595.169	441.659	507.071	502.833	533.554	449.491	419.829	620.7
ENSBTAG00000021924	17.9204	-1.98217	1.14033	-1.73824	0.0821679	0.721199	-3.95086	PLA2G4E	FALSE	5.00769	0.888227	0	18.873	2.04694	2.24231	3.45176	6.27521	2.25746	69.2432	12.2295	0	0	31.7694	4.23455	318.613	220.154	0
ENSBTAG00000030595	514.076	0.411723	0.237858	1.73096	0.0834593	0.721199	1.33027	COX16	FALSE	676.038	373.055	728.467	377.459	414.505	300.469	431.469	386.374	588.069	421.043	1171.99	775.006	445.256	395.474	621.42	342.214	368.63	436.429
ENSBTAG00000030913	2456.88	0.730446	0.421648	1.73236	0.0832092	0.721199	1.65915	Mx1	FALSE	814.585	2658.46	1634.74	2083.97	1420.58	2703.1	1275.42	1460.33	1715.67	1206.17	1728.44	4635.32	1457.47	12197.3	1452.45	1706.78	2716.09	1356.97
ENSBTAG00000031171	980.445	-0.199092	0.115067	-1.73022	0.0835905	0.721199	-1.14798	SH3GLB1	FALSE	1094.18	952.179	787.159	844.316	774.766	1273.63	893.142	916.181	1115.19	866.656	915.174	1158.83	820.006	984.851	1397.4	980.513	933.095	940.748
ENSBTAG00000033032	1815.97	0.159599	0.0923898	1.72746	0.084086	0.721199	1.11698	FAM50A	FALSE	2387	1595.26	1808.22	1801.87	1701.01	1673.88	1834.61	1552.67	1963.99	1736.66	2213.54	2104.19	1952.95	1745.13	1911.9	1521.19	1528.28	1655.2
ENSBTAG00000043999	1538.95	-0.116768	0.0672493	-1.73634	0.082504	0.721199	-1.0843	REV1	FALSE	1449.73	1374.98	1400.83	1563.48	1593.54	1671.64	1729.33	1551.77	1494.44	1473.09	1293.27	1584.71	1595.58	1508.5	1798.63	1644.56	1332.44	1640.65
ENSBTAG00000046419	16.115	1.43686	0.827603	1.73617	0.0825341	0.721199	2.70731		FALSE	5.84231	30.1997	44.8819	0	23.5398	0	1.72588	9.86105	0	36.8552	13.2486	8.41255	45.3949	15.3369	0	12.8733	28.1592	13.7394
ENSBTAG00000046959	1766.74	-0.31388	0.181596	-1.72846	0.0839062	0.721199	-1.24305		FALSE	1437.21	1946.11	1141.9	1651.88	1889.32	2660.5	1788.01	2293.14	1749.53	1990.18	659.374	1573.15	1742.39	1913.83	1488.44	1996.43	2014.67	1865.33
ENSBTAG00000047676	152.053	0.413064	0.238743	1.73016	0.0836012	0.721199	1.33151		FALSE	161.915	102.146	275.333	223.496	116.676	190.596	190.71	151.502	84.6549	141.837	160.003	106.208	208.623	213.622	91.0429	134.096	103.677	80.8203
ENSBTAG00000021430	179.91	-0.269972	0.156321	-1.72704	0.0841599	0.721385	-1.20578	UPK3B	FALSE	171.096	174.981	163.128	177.803	132.028	237.684	173.451	145.226	187.369	188.743	141.658	135.652	169.024	192.807	323.943	159.843	211.194	152.75
ENSBTAG00000013958	1506.9	0.168627	0.0976752	1.72641	0.0842742	0.721471	1.12399	PAK4	FALSE	1795.26	1557.95	1697.74	1725.39	1654.95	1262.42	1504.97	1428.06	1451.55	1559.09	1439	1542.65	1622.63	1253.25	1690.64	1137.14	1136.61	1664.9
ENSBTAG00000038735	497.414	0.579156	0.335438	1.72657	0.0842458	0.721471	1.49397		FALSE	532.485	550.701	1210.08	576.122	366.402	282.531	467.713	615.867	259.608	840.969	1051.74	266.047	251.121	185.139	333.471	274.63	600.304	288.528
ENSBTAG00000006670	5353.51	0.176413	0.102399	1.72279	0.0849258	0.722521	1.13007	ERGIC3	FALSE	5655.35	4573.48	6261.02	5773.14	4899.35	4743.6	5844.69	4884.8	5114.28	5261.36	7879.87	4642.68	5944.8	5531.16	4411.34	4630.08	5090.42	5221.8
ENSBTAG00000007534	152.763	0.430684	0.249641	1.72522	0.0844887	0.722521	1.34787	GGH	FALSE	212.827	155.44	171.759	133.104	152.497	79.6019	94.9233	140.744	106.101	109.449	258.858	296.542	96.5849	139.128	219.138	93.3311	106.237	183.462
ENSBTAG00000008533	203.962	-0.573675	0.333038	-1.72255	0.0849699	0.722521	-1.48831	GLCCI1	FALSE	111.838	202.516	93.2162	174.823	161.708	260.108	207.968	216.943	110.616	265.804	78.4726	84.1255	233.735	269.492	103.747	483.82	446.708	165.682
ENSBTAG00000012117	2550.09	0.121364	0.0704065	1.72376	0.0847514	0.722521	1.08776	ATP6AP1	FALSE	2659.92	2972.01	2743.84	2754.46	2796.12	2399.27	2811.46	2510.98	2390.65	2631.24	2848.45	2275.6	2434.9	2335.6	2447.57	2170.22	2169.54	2549.88
ENSBTAG00000017294	12.5661	1.19405	0.693193	1.72253	0.0849732	0.722521	2.28794		FALSE	8.34615	4.44114	16.3991	3.97325	48.1031	10.0904	7.76645	0	5.64366	2.23365	11.2104	60.991	1.9317	9.85947	272.07	2.14554	14.0796	10.5066
ENSBTAG00000019461	990.08	-0.351805	0.20413	-1.72344	0.0848097	0.722521	-1.27616	NUMBL	FALSE	1145.93	838.486	746.593	740.018	662.185	2044.98	801.67	803.227	963.937	848.787	746	1505.85	847.049	736.174	1180.38	1230.47	1200.61	779.107
ENSBTAG00000020647	188.554	-0.500261	0.290388	-1.72273	0.0849368	0.722521	-1.41447	RASL11B	FALSE	196.969	141.228	110.478	116.218	113.605	357.648	110.456	112.954	277.668	142.954	358.732	145.117	108.175	157.751	185.262	330.414	298.232	130.121
ENSBTAG00000020924	453.27	0.399945	0.231998	1.72392	0.0847232	0.722521	1.31946	FBXW9	FALSE	476.565	453.884	772.486	566.189	387.895	260.108	474.616	455.401	457.136	550.595	962.054	304.955	343.842	260.728	408.634	295.012	400.629	328.13
ENSBTAG00000027058	73.107	0.522606	0.303153	1.7239	0.0847253	0.722521	1.43655	MESP2	FALSE	140.215	39.9702	94.0793	138.071	44.0092	26.9077	76.8016	38.5477	76.7538	71.4768	129.429	49.4237	92.7215	46.0108	70.9287	59.0024	44.7988	76.7793
ENSBTAG00000038891	22.7601	0.793983	0.461014	1.72225	0.085024	0.722521	1.73385		FALSE	27.5423	12.4352	33.6614	36.7526	14.3286	19.0596	10.3553	20.6186	11.2873	25.687	2.03825	65.1973	18.3511	43.8199	14.8209	6.43663	38.399	8.89023
ENSBTAG00000040169	492.25	0.183654	0.106476	1.72484	0.0845568	0.722521	1.13576		FALSE	400.615	515.172	580.012	481.757	651.95	391.282	498.779	456.298	374.739	499.221	520.773	510.011	533.148	509.406	422.397	464.51	446.708	603.727
ENSBTAG00000047191	12.3437	0.78593	0.455724	1.72458	0.0846039	0.722521	1.7242	KCNA6	FALSE	12.5192	2.66468	7.76802	12.9131	4.09388	5.60577	12.0811	5.37875	9.02985	15.6356	10.1913	30.4955	30.9072	25.1964	10.5864	5.36386	6.39983	15.3559
ENSBTAG00000001843	1612.97	0.308669	0.179411	1.72046	0.085349	0.722769	1.23856	WBP1	FALSE	1898.75	1302.14	2290.7	1804.85	1418.53	845.349	1644.76	1322.28	1803.71	1638.38	2992.15	1237.7	1678.64	1378.13	1530.79	1353.84	1324.76	1567.91
ENSBTAG00000002764	420.519	-0.214282	0.124699	-1.71839	0.0857248	0.722769	-1.16013	IGFLR1	FALSE	436.504	281.568	364.234	424.145	366.402	341.952	578.169	431.197	528.246	404.291	474.912	302.852	461.676	409.716	408.634	453.782	479.987	421.074
ENSBTAG00000004261	6948.09	0.314936	0.183068	1.72032	0.0853739	0.722769	1.24396	SPON2	FALSE	8662.47	6283.32	9786.84	6030.41	6184.83	4351.2	7936.45	5944.42	6347.99	5878.97	11576.2	9059.27	7755.76	4896.87	8752.82	4635.45	6079.84	4902.56
ENSBTAG00000005810	215.834	-0.599706	0.3489	-1.71885	0.0856422	0.722769	-1.51541	PDZK1	FALSE	75.1154	112.805	296.048	118.204	118.722	366.617	129.441	231.286	475.196	386.422	256.82	107.26	84.9947	199.38	145.033	200.608	412.149	168.914
ENSBTAG00000006017	1642.33	-0.301381	0.175376	-1.71849	0.0857074	0.722769	-1.23232	NFKB2	FALSE	1598.29	1322.57	1216.13	1311.17	1219.98	2731.13	1583.49	1274.76	1722.44	1317.85	1633.66	2434.38	1232.42	1598.33	2017.76	1777.58	2351.3	1218.77
ENSBTAG00000006708	1044.02	-0.210845	0.122674	-1.71874	0.0856614	0.722769	-1.15737	ARIH1	FALSE	851.308	1086.3	808.737	1000.27	1181.08	1522.53	1172.73	1262.21	979.739	1020.78	735.808	901.195	1074.99	1097.69	871.259	1209.01	1068.77	948.022
ENSBTAG00000008551	160.682	-0.44714	0.259862	-1.72068	0.0853082	0.722769	-1.36333	TUSC1	FALSE	177.773	42.6349	147.592	153.964	136.121	134.538	163.095	152.398	188.498	150.771	233.38	128.291	141.98	70.1118	210.669	264.975	272.633	122.847
ENSBTAG00000009378	243.169	-0.180059	0.104786	-1.71835	0.0857328	0.722769	-1.13293	E2F5	FALSE	267.077	264.692	241.672	218.529	272.243	294.863	250.252	231.286	241.549	205.496	173.251	238.706	209.589	203.762	250.897	300.376	229.114	283.679
ENSBTAG00000009543	2123.22	-0.238353	0.138672	-1.71883	0.085646	0.722769	-1.17965	ESYT1	FALSE	1852.01	2329.82	1513.9	1857.5	2338.63	2969.93	2298.87	1854.77	2433.55	2018.1	1176.07	2237.74	1930.73	2406.81	2124.69	2265.69	2659.77	1949.38
ENSBTAG00000011820	33.2164	0.37441	0.217616	1.72051	0.0853399	0.722769	1.29631	DAPK2	FALSE	28.3769	43.5231	44.8819	30.7927	41.9622	20.1808	28.477	21.515	20.3172	31.2711	24.459	41.0112	52.1558	31.7694	25.4073	33.2559	33.2791	45.2594
ENSBTAG00000013615	1772.77	-0.269612	0.156757	-1.71994	0.0854442	0.722769	-1.20548	CHORDC1	FALSE	2092.38	1666.31	1157.43	1558.51	1578.19	2634.71	1508.42	2347.83	2224.73	1824.89	1038.49	2172.54	1344.46	1810.86	1862.14	1766.85	1631.96	1689.14
ENSBTAG00000013989	64.7868	0.625788	0.364115	1.71865	0.0856773	0.722769	1.54305	C11orf63	FALSE	88.4692	106.587	112.205	105.291	58.3378	21.3019	53.5022	115.643	40.6343	127.318	72.3579	28.3924	34.7706	35.0559	27.5246	25.7465	43.5188	69.5054
ENSBTAG00000020034	629.674	0.164767	0.0957546	1.72072	0.0853009	0.722769	1.12099	LYN	FALSE	640.15	723.017	704.3	620.821	662.185	557.213	593.702	704.617	501.157	593.034	637.972	645.663	603.655	786.566	693.408	483.82	505.586	677.274
ENSBTAG00000010458	216.151	0.67786	0.394614	1.71778	0.0858369	0.723206	1.59976		FALSE	218.669	331.309	310.721	144.03	353.097	108.752	344.313	157.777	94.8135	433.328	487.142	65.1973	148.741	101.881	47.6387	87.9673	250.873	204.475
ENSBTAG00000014898	107.191	0.509362	0.296585	1.71743	0.0859015	0.723309	1.42342	HK3	FALSE	127.696	125.24	97.5318	85.4249	163.755	70.6326	88.8827	69.0273	75.625	42.4394	107.008	79.9192	94.6532	311.121	83.6324	67.5846	153.596	85.6695
ENSBTAG00000003172	1313.35	-0.803606	0.468067	-1.71686	0.0860046	0.723737	-1.74546	MEIS2	FALSE	1223.55	469.872	378.907	616.848	486.148	2453.08	489.286	470.641	1900.78	1200.59	2265.52	629.89	454.915	2138.41	929.484	3103.53	4010.13	418.649
ENSBTAG00000005985	1438.26	-1.26434	0.737147	-1.71518	0.0863127	0.725045	-2.40217	CBLN2	FALSE	921.415	110.14	157.087	326.8	17.399	2318.54	208.831	268.041	2870.36	1554.62	1587.8	1108.35	261.745	2815.43	2214.67	3079.93	5320.82	746.779
ENSBTAG00000006150	674.441	0.159433	0.0929558	1.71515	0.0863173	0.725045	1.11685	MRPS9	FALSE	802.9	645.741	698.258	581.088	788.071	546.002	654.971	617.66	724.646	584.1	729.694	860.183	669.333	713.168	588.603	720.902	624.623	589.988
ENSBTAG00000016073	399.925	-0.333796	0.194602	-1.71528	0.0862947	0.725045	-1.26033	UGCG	FALSE	398.946	463.655	299.5	343.686	393.012	563.94	400.404	598.835	380.383	380.837	147.773	404.854	367.022	385.615	609.775	303.594	327.671	429.156
ENSBTAG00000001462	143.83	-0.5275	0.307648	-1.71462	0.0864145	0.72542	-1.44143	FLT4	FALSE	104.327	154.552	47.4712	115.224	119.746	247.775	114.771	95.0246	143.349	106.098	139.62	50.4753	142.946	221.29	116.45	293.939	276.473	99.4089
ENSBTAG00000004189	1790.66	-0.331218	0.193251	-1.71393	0.0865417	0.726047	-1.25808	MLXIP	FALSE	1242.74	1982.52	1531.16	1784.98	2072.53	3280.49	2023.59	2661.59	1242.73	1839.41	1070.08	1032.64	1686.37	1821.81	1572.08	2087.61	1790.67	1508.91
ENSBTAG00000012210	606.957	0.447858	0.26148	1.71278	0.0867532	0.72738	1.36401	C5	FALSE	368.9	433.455	1092.7	869.149	550.627	569.546	559.184	860.6	565.495	848.787	488.161	400.648	931.078	903.785	272.07	504.203	268.793	438.046
ENSBTAG00000000025	3035.91	-0.169562	0.099191	-1.70945	0.0873675	0.727402	-1.12472		FALSE	3358.49	2765.05	2499.58	2872.66	2661.02	3903.85	3056.53	2879.43	3574.69	2796.53	2511.12	3730.97	2490.92	3078.34	3429.99	2788.13	2883.76	3365.36
ENSBTAG00000002630	1052.16	-0.284561	0.167179	-1.70213	0.0887305	0.727402	-1.21804	MKL1	FALSE	984.846	929.974	755.224	1151.25	1272.17	1756.85	1214.16	911.699	984.254	1054.28	491.218	1088.37	1043.12	821.622	1217.43	1032.01	1049.57	1180.78
ENSBTAG00000003100	4766.85	-0.701664	0.411216	-1.70632	0.0879491	0.727402	-1.62638	SMTN	FALSE	5207.16	1958.54	1483.69	2670.03	1532.13	8981.56	2348.06	1808.16	8039.96	4219.37	9142.57	3962.31	1798.41	5313.16	5168.27	9674.25	10666	1829.77
ENSBTAG00000004601	727.305	0.280673	0.164219	1.70914	0.0874249	0.727402	1.21476	ABHD10	FALSE	827.938	530.272	855.345	672.473	645.809	515.73	703.295	633.796	629.832	715.885	1435.95	905.401	714.728	589.377	645.769	677.992	752.62	639.288
ENSBTAG00000004736	1450.75	-0.143285	0.0840738	-1.70428	0.0883296	0.727402	-1.10442	GRB2	FALSE	1554.05	1335.01	1331.78	1451.23	1519.85	1565.13	1498.06	1520.39	1583.61	1377.05	985.494	1521.62	1347.36	1441.67	1639.83	1338.82	1418.2	1684.29
ENSBTAG00000004772	140.999	0.388135	0.227669	1.70482	0.0882275	0.727402	1.3087	THEM4	FALSE	223.677	79.9404	176.075	192.703	162.732	79.6019	127.715	171.224	99.3284	156.356	191.596	92.5381	133.287	165.42	111.157	109.423	193.275	71.93
ENSBTAG00000006103	1293.45	0.127451	0.0749056	1.70149	0.0888505	0.727402	1.09236	XRCC6	FALSE	1264.44	1293.26	1409.46	1276.41	1390.89	1094.25	1371.21	1131.33	1151.31	1196.12	1621.43	1302.89	1357.02	1326.65	1126.39	1333.46	1423.32	1212.3
ENSBTAG00000008126	425.841	0.219157	0.128355	1.70743	0.0877424	0.727402	1.16405	NPHP4	FALSE	409.796	519.613	523.91	513.543	452.373	276.925	435.784	429.404	352.164	475.768	431.09	286.027	499.344	431.626	325.002	424.818	463.348	414.608
ENSBTAG00000008502	32.973	-0.29956	0.175964	-1.7024	0.0886807	0.727402	-1.23077		FALSE	25.0385	37.3055	25.0303	27.8128	30.7041	49.3307	30.2029	46.6159	30.4758	34.6216	27.5164	24.1861	32.8389	33.9604	32.8178	34.3287	38.399	32.3281
ENSBTAG00000009975	186.849	0.369481	0.216646	1.70546	0.0881084	0.727402	1.29189	PBX4	FALSE	124.358	278.015	269.291	242.368	302.947	114.358	151.014	219.632	202.043	209.963	138.601	133.549	169.989	209.24	154.561	142.679	92.1575	208.516
ENSBTAG00000009987	2277.58	-0.290328	0.170543	-1.70237	0.0886854	0.727402	-1.22292		FALSE	2073.18	2340.48	1803.04	1533.68	1750.13	3214.35	1605.93	2512.77	3087.08	2215.78	1998.5	2146.25	1527.97	3332.5	2752.46	2387.99	2975.92	1738.44
ENSBTAG00000010334	172.253	0.476153	0.279666	1.70258	0.0886471	0.727402	1.39103	SYTL3	FALSE	140.215	94.1521	195.064	322.827	268.149	142.386	281.318	149.709	73.3676	171.991	161.022	124.085	313.901	178.566	92.1015	113.714	98.5574	179.421
ENSBTAG00000010531	691.452	-0.504937	0.295721	-1.70748	0.0877338	0.727402	-1.41906	CYP1B1	FALSE	466.55	915.762	278.785	395.339	672.419	1334.17	551.418	741.371	713.358	662.277	125.352	673.004	835.459	804.094	1049.11	797.069	559.345	871.243
ENSBTAG00000010609	85.4378	0.31988	0.187511	1.70592	0.0880225	0.727402	1.24823	STK31	FALSE	124.358	69.2817	127.741	85.4249	100.3	75.1173	67.3092	91.4388	67.7239	111.683	64.2049	98.8475	101.414	52.5838	68.8115	89.04	90.8776	51.725
ENSBTAG00000010850	594.563	-0.299165	0.174906	-1.71043	0.0871858	0.727402	-1.23043	SERTAD4	FALSE	624.292	450.331	404.8	515.53	594.636	497.792	388.323	494.845	947.006	625.422	527.907	667.746	500.31	482.018	986.651	597.534	634.863	762.135
ENSBTAG00000011215	9587.68	-0.316047	0.184687	-1.71126	0.0870336	0.727402	-1.24491	ACTN4	FALSE	8596.54	9656.81	6690.85	8619.97	9867.27	21867	9270.55	9116.09	10068.3	8606.26	5742.77	9632.37	8316.92	10734.8	9078.88	9764.37	8434.97	8513.61
ENSBTAG00000011888	149.813	0.321996	0.188607	1.70724	0.0877778	0.727402	1.25006	CCDC24	FALSE	149.396	135.899	226.136	207.602	161.708	97.5403	202.791	144.33	117.388	170.874	202.806	83.0739	174.819	132.555	118.567	101.913	147.196	122.039
ENSBTAG00000012418	1177.9	-0.193036	0.11344	-1.70165	0.0888209	0.727402	-1.14317	MED23	FALSE	1074.98	1260.39	870.881	1161.18	1310.04	1453.01	1345.32	1319.59	1152.44	1237.44	687.909	1148.31	1223.73	1099.88	1170.85	1230.47	1277.41	1178.36
ENSBTAG00000012688	234.271	0.604218	0.354175	1.70599	0.0880106	0.727402	1.52015	CAPSL	FALSE	301.296	167.875	573.107	251.308	139.192	76.2384	178.628	332.586	186.241	377.487	535.041	129.343	192.204	96.4037	193.731	84.749	179.195	222.256
ENSBTAG00000012866	340.158	-1.18041	0.693445	-1.70224	0.0887104	0.727402	-2.26641	THBS4	FALSE	146.058	371.279	26.7565	82.445	51.1735	463.036	258.882	108.472	246.063	514.856	309.814	51.5269	112.038	510.501	105.864	1327.02	1407.96	29.0953
ENSBTAG00000013505	316.034	0.350781	0.206167	1.70144	0.0888603	0.727402	1.27525	IQCA1	FALSE	327.169	320.65	536.856	390.372	269.172	170.415	285.633	347.826	262.994	479.118	470.836	229.242	291.686	180.757	215.962	268.193	328.951	312.774
ENSBTAG00000013653	9377.51	-0.142759	0.0838147	-1.70327	0.088517	0.727402	-1.10401	NFE2L1	FALSE	8573.17	9917.06	8550	9805.99	8282.94	10608.4	8997	10098.6	9413.62	9960.97	7548.66	7374.65	8506.23	11111.6	10320.7	9201.16	10582.8	9941.7
ENSBTAG00000013926	4830.71	0.218795	0.128267	1.70577	0.0880506	0.727402	1.16376	FCGRT	FALSE	4143.86	5034.47	7049.04	5237.74	5024.21	3935.25	5555.6	4543.25	4284.67	4688.43	6700.75	4240.98	5462.84	3948.17	5136.51	3509.04	4083.09	4374.8
ENSBTAG00000014059	1111.12	-0.931108	0.546903	-1.70251	0.0886601	0.727402	-1.90674	ATP2B4	FALSE	354.712	1006.36	176.075	739.025	658.091	3851.16	448.728	938.592	954.907	1773.52	67.2623	248.17	538.944	2357.51	444.628	2131.6	2722.49	588.372
ENSBTAG00000014434	572.367	0.273578	0.160081	1.70899	0.087452	0.727402	1.2088	CCHCR1	FALSE	544.169	673.276	688.764	740.018	847.433	408.1	709.336	461.676	418.759	612.02	604.341	378.565	609.45	502.833	369.465	568.569	527.346	638.48
ENSBTAG00000014474	1312.81	-0.333212	0.195056	-1.70829	0.0875826	0.727402	-1.25982	API5	FALSE	975.665	1329.68	831.178	1278.39	1426.72	1872.33	1414.36	1564.32	1312.71	1247.49	401.535	1300.79	1292.31	1685.97	1456.69	1394.6	1379.8	1466.08
ENSBTAG00000014699	61.6873	0.47501	0.277718	1.7104	0.0871915	0.727402	1.38993	FAM81A	FALSE	75.1154	78.164	145.003	71.5186	70.6194	52.6942	39.6952	58.2698	42.8918	102.748	55.0328	41.0112	32.8389	32.8649	40.2282	47.2019	46.0788	78.3957
ENSBTAG00000014932	313.723	0.359265	0.21053	1.70648	0.0879187	0.727402	1.28277	ARSE	FALSE	255.392	239.821	410.842	292.034	249.727	123.327	387.46	260.87	363.452	364.085	400.516	390.132	469.402	407.525	211.728	198.463	258.553	363.691
ENSBTAG00000015326	139.282	-0.460424	0.269607	-1.70776	0.0876808	0.727402	-1.37595	DFNA5	FALSE	60.0923	206.069	94.0793	160.917	108.488	239.927	215.735	90.5423	112.873	79.2946	57.071	184.025	96.5849	146.797	125.978	194.172	172.795	161.641
ENSBTAG00000015581	113.189	-0.565387	0.330464	-1.71088	0.0871024	0.727402	-1.47978	COL9A3	FALSE	51.7461	90.5992	138.098	111.251	56.2908	48.2096	280.455	85.1636	88.0411	64.7759	134.525	120.93	102.38	62.4433	104.805	282.139	133.116	82.4367
ENSBTAG00000015817	798.944	-0.283896	0.166788	-1.70213	0.0887303	0.727402	-1.21748	ELK1	FALSE	691.061	841.151	549.803	733.065	823.893	1055.01	944.055	834.603	814.944	880.058	292.489	899.091	766.884	808.476	803.506	865.727	839.657	937.515
ENSBTAG00000017739	348.936	0.252869	0.148589	1.7018	0.088793	0.727402	1.19157	TNK1	FALSE	375.577	359.732	372.002	454.938	500.477	280.288	301.166	361.273	352.164	418.81	234.399	310.213	388.271	345.081	370.523	225.282	241.914	388.746
ENSBTAG00000018432	68.716	-0.831411	0.48754	-1.70532	0.088135	0.727402	-1.77942	SLC6A15	FALSE	40.8961	21.3175	70.7753	34.766	16.3755	95.298	84.568	34.9619	15.8022	85.9956	137.582	14.722	56.0192	31.7694	44.4628	262.829	130.556	58.1906
ENSBTAG00000019426	19.2215	-1.16426	0.683659	-1.70299	0.0885704	0.727402	-2.24119	RNF175	FALSE	10.0154	1.77645	14.6729	3.97325	6.14082	20.1808	2.58882	7.17167	11.2873	27.9206	22.4208	13.6704	6.76094	16.4324	6.35183	111.568	61.4383	1.61641
ENSBTAG00000020984	109.803	-0.428844	0.251812	-1.70303	0.0885616	0.727402	-1.34615	RAPGEF4	FALSE	65.9346	92.3756	69.9122	66.552	83.9245	232.079	67.3092	66.338	130.933	74.8273	81.53	151.426	116.868	147.892	112.216	131.951	151.036	133.353
ENSBTAG00000022962	32.5045	-1.54671	0.904702	-1.70964	0.0873323	0.727402	-2.92151	DGKK	FALSE	5.84231	13.3234	1.72623	7.94651	2.04694	234.321	3.45176	11.654	69.9814	16.7524	0	4.20628	0.965849	122.696	16.9382	27.8921	39.6789	5.65742
ENSBTAG00000030674	93.8545	-0.469686	0.275628	-1.70406	0.08837	0.727402	-1.38481	AK4	FALSE	99.3192	59.5112	66.4597	73.5052	56.2908	215.261	76.8016	69.0273	142.22	64.7759	73.377	145.117	63.746	98.5947	113.274	138.388	90.8776	42.8347
[truncated: 12,994 more rows]

## Sheet: HF_vs_CTRL_DEGs
									Heifer breed:	AAX	LMX	SIX	LMX	CHX	BBX	CHX	LMX	BBX	LMX	LMX	CHX	SAX	LMX	CHX	LMX	LMX	CHX
[truncated: 14,640 more rows]

[truncated: 1 more sheets: HF_vs_LF_DEGs]
